# Supplementary material for: Conserved MicroRNA Act Boldly During Sprout Development and Quality Formation in Pingyang Tezaocha (Camellia sinensis)
Source: Front Genet. 2019 Mar 28;10:237. doi: 10.3389/fgene.2019.00237 (PMC6455055; doi:10.3389/fgene.2019.00237)
Supplement: Supplementary Table 7 — 1186 novel miRNAs and their 1130 hairpin structures, with their length and energy information. [file Table_7.XLSX]

## Sheet: Sheet1
Supplementary Table 7 1186 novel miRNAs and their 1130 hairpin structures, with their length and energy information.
mature_id	hairpin
	id	length (nt)	energy (kcal/mol)	structure
n-m0001-3p	n-m0001	290	-78.3	.((.(.(((......))).).))....((((((((((((((.((..((...(((((.((((((..(((((((.(((.......))).......(((.(((.....))).))).)))))))..)).))))((((((.....))))))....(((((((.(.(((...(((...(((((...((...(((..(((.........................)))..)))..))...))))).)))))).).)))))))..)))))...))..))))))))))))))...))..
n-m0002-3p	n-m0002	268	-70.3	......(((((((((.((((..((((((((..(((..(((((((....(((((((((((((((.((......)))))))).))))))))).((((..(((((.(((((((((((.....((((....(((((.((((....................)))).)))))...)))).....))...)))).))))))))))))))((((.((((....)))).)))))))))))..))).))))))))))))..))))).))))......
n-m0003-5p	n-m0003	72	-20.7	(((.(((.((((((((((((((.(((.((((......))))..))).)).)))))..)))))))))).))).
n-m0004-3p	n-m0004	114	-20.9	(((((..((((((.......))))))..)))))..(((((((..((.(((((((.((((.((....((((...)))))).))))))))))).))..)))))))...........
n-m0005-3p	n-m0005	122	-46.5	..(((((((..((((....))))...((((((..(((.((((((((((((((((((.((....(((...)))....)).)))).)))))))))))))))))....))))))..)))))))..
n-m0006-3p	n-m0006	146	-55.9	.(((((...(.(((((.(((((((((((((((..(((.....(((........(((((...)))))...((((..(((((((....)))).))).)))).....)))....)))...)))))))).))).))))))))))))))).
n-m0007-3p	n-m0007	172	-69.1	....(((((((....(((..(((((((((((((((....))))..((((...))))...(((((((((((...........)))).))).))))...((((((((....(((((((.......)))))))))))).))).))))).)))))))))...)))...))))....
n-m0008-5p	n-m0008	119	-27.8	.((((..((..(((((((((((((((((.(((.((..........(((......)))............))))).))))))).))))))))))....((((.....))))))..)))).
n-m0009-5p	n-m0009	315	-132.6	....(((((...((((..((((.(((((.((((....((((..(((.((((((((.((.((((...........(((((........((((..((((..((((.(((((...((((..((((.(((((.(((((.......(((....))).))))).))))).......))))..)))).))))).))))....))))..)))).))))).)))).)).)))).))))..(((((.((((((...((...))..)))))).)))))....)))..))))..)))).)))))...))))..)))).)))))....
n-m0010-5p	n-m0010	208	-120.8	.((((((.(((..(((.((.(((((.((((((.(((.((((....(((.....)))..)))).)))(((((.((.((((.((.(((((((((....))))..))))).)).)))).)).)))))(((((.(((((((((((((...((....)).))))).))))))))..))))))))))).))))).)))))..)))..)))))).
n-m0011-3p	n-m0011	154	-89.2	.((((.((((.(.(((((((.(((.((...)).))).))))))).))))).))))...((((((((((((((((..((((...(((((.(.((.((((.((.....)).)))).)).).))))).))))..)))).)).)))))))))).....
n-m0012-3p	n-m0012	166	-51.3	.....(.((((.((((.((((((((((((....((.(((((.(((((((.......(((((.....((((((.((.........)).))).))).))))).......)))))))....))))).))..........)))))).)))))).)).)))))).).....
n-m0013-3p	n-m0013	99	-54.6	.((((...((((((((((((((((.((((((..(((((.(...(((.((......))..)))).))))))))))).)))).)).)))))))))).))))
n-m0014-3p	n-m0014	198	-65.7	..(((((.(..((((..((((((.(((((((..((((.....((..((((((.(((....)))))))))((((.....))))...((((((.....))))))...(((((.......)))))((((.(.(((((((.(((....))))))))))).))))))..)))).))))))).)))).)).)))).))))))..
n-m0015-5p	n-m0015	275	-152.9	((((((((((((.((((((((((.(((((((((((.((((((..((((((((((((((((.((((((((.((((((((((((((((((((((((((((.(((.((((((((((((((((....(((..(.(((((........))))).).))).)))))))))))))))).))).)))))))))))))))))))))))).)))))))))))).))))))))))))))))..)))))).))))))))))).)))))))))).)))))))))))).
n-m0016-3p	n-m0016	194	-47.2	..........(((((((.(((.(((.(.(..(((((.......(((((.(((((((((((....(((..........(((((((.((((......)))))))))))..........(((........)))..)))..))))))))))).)))))....)))))..)).))).)))..)))))))..........
n-m0017-5p	n-m0017	113	-31	..((((((((((((.(((((.(.(((((.((....((((.(((..(((...(((...)))...)))..))).))))...))))))).))))))..)))).)))...)))))..
n-m0018-3p	n-m0018	153	-62.5	..(((((.((((((((((.(.((((((((((((((...((((((((.....((((...(((((((((((((.............))))))))))))).)))).....))))))))...)))))))))))))).).)))))))))).)))))..
n-m0019-3p	n-m0019	149	-36.8	..((((.(((..(((((((........)))).....)))..))).))))((((((...((((..(((((...(((((((((.(((((((((((.(((...)))))))..))))))).))))).))))...)))))))))...)))))).
n-m0020-5p	n-m0020	144	-45.4	(((((.(((((((((((((((((((((.(((((........(((..((((((((((((.....(((.......................)))..)))))))))))).)))))))).))))))))))))))))))))).))))).
n-m0021-5p	n-m0021	108	-35.9	.......((((.(((((((.((((..(..(((.((..((.(((((((((.......))))))))...).))..)).)))..)..)))).))))))).)))).......
n-m0022-3p	n-m0022	326	-66.1	....(((((((((....(((.((((((.((((((.(((.....)))..((((((..(((..(((((((................(((((..((((((..(.....)..))))))..)))))..........((((.......(((((..(((..((((...))))..)))..)))))))))..((((((.....))).)))....))))).)))))...))))))..(((..(((........)))..)))((((((((..(((((((........)))))))...)))))))).)))))))))))).)))..)))))))))....
n-m0023-5p	n-m0023	135	-48.9	.(((...(((((((.((((((.(((((((...(((((((((.......)))))(((..((((((.....))))))..)))(((....))).....))))......)))).))).)))))))))))))....))).
n-m0024-3p	n-m0024	312	-68.9	..((((.((((..(((((.((((((.((.((.(((((((....((((.((((((.(((((((((........)))))))...)).)))))).)))).(((((.((..((((((((.(((((((.((((((((((((...((((..(((((.((((.((((((......(((((((..((.............))..)))))))....)))))))))).))))).))))...)))).))))))))...))))))).)))))))).)).))))).))))))).)).)).))))))..))))).)))).))))..
n-m0025-3p	n-m0025	361	-55.3	....((..(((.((((.(((((.((((.(((((.((((((((((.((((((..................((.(((((.........))))).))...........(((((.............)))))...((.((((...((((((((........))).)))))...)))).))((((((((((...((((.....(((((....(((..............((((.....(......)...))))............))))))))...))))...))))))))))(((((.......))))).....)))))))))))..))).)).))))))))).).)))).))))))).))....
n-m0026-5p	n-m0026	95	-20.9	.........((((((.(((((..((.(((((.........(((((......))))).))))).)).)))).).)))))).((((.....))))..
n-m0027-3p	n-m0027	340	-64.8	.((((((((((..(((((((((((........))))....))))))))))))).....(((.((...((((((((((((((..((((((((((.((........)).)))))).......(((((((.((((((((.............))))..))))..)))))))(((((......)))))(((((.((((.....)))))))))..))))..)))))))..........))))))).)).)))......(((((((((((.((((.((((...(((((..(((((((..........)))))))..))))))))).))))))))))))))))))).
n-m0028-3p	n-m0028	168	-40.7	..(((((((((((((.(.((((.(.(((((((.....((((.....((((((.(((((...((.((.((((((((....((((((...........))))))..)))))))))).))))))).)))..))))))).)))).))).)))))).))))))).))))))..
n-m0029-3p	n-m0029	161	-50.1	...(((((.....((((((..((((((((((.((((.(((((((....((.(((((((((..((......))..)))))))))..(((.((..((((......)))))).)))..))...))))))).))))..)))))))..))).)))))))))))...
n-m0030-5p	n-m0030	348	-186.9	(((((..((((((((((((..((((((((((((.(((...(((.(((........))).)))((((..((((...(((((((.((((.((.((((.(.((((((.(((..((.(((.(((..((((((((((((.((((((((((((((((.(((((((....)))))))))))).)))).))))))).).)))))).)))))((((.((......)).)))).(((.((.(........).))))).))).)))))..))))))...))).).))))))..)))).)))))))))))..)))).)))))))))))))))...))))))))).....))).)).))).
n-m0031-5p	n-m0031	213	-56.4	..(((((..(((.(((((.(((((((((((..(((.................(((((...))))).(((((...((((.((((....)))).))))..))).)).....((((((.....(((((.....)))))..)))))).(((.((......)).)))...............)))..)))).))..))))).))))).))))))))..
n-m0032-5p	n-m0032	175	-35.2	.((((.((.....(((.((((((.((((((.((.......(((((.......))))).(((((((.((((..(((((((((((((((((....((....))...)))))))..)))........))).)))).....)))))))))))))))))))))))))...))))))))).
n-m0033-3p	n-m0033	130	-32.2	.((((((((..((.((...((((((.((((((.((...(((((......(((((.(((((........))))).))))).....)))))........)).))))))))))))...))))...))))))))
n-m0034-3p	n-m0034	104	-51.7	(((((((...((((((((((((.(((.(((((((((((....))))).....((((((....)))))).)))))).))).)).))))))))))...))))))).
n-m0034-5p	n-m0034	104	-51.7	(((((((...((((((((((((.(((.(((((((((((....))))).....((((((....)))))).)))))).))).)).))))))))))...))))))).
n-m0035-5p	n-m0035	319	-51	......(((((((..((((..((((((((((.((((......(((((((((.....((.(((((((((.(((((((..(((..((.....(..((((..(((((((((((..............(((((((.....))))))))))))...)))))).))))..).......))..)))..))))))).)))))))))))......)))))))))....................(((((...........))))).......(((......)))....))))..))))))))..))..))))..)))).)))......
n-m0036-5p	n-m0036	350	-56.7	....(((((.((((((.((((((((((((......((((.......)))).........(((((((...((((((.....((((.(((.((((..(((....(.((((..........)))).)..)))..)))).))).))))...........))))))...))))))).........(((((.(((((.......................(((((.....((((................))))..))))).............................((((((........))))))))))).)))))....)))))).))))))..)))))).)))))....
n-m0037-5p	n-m0037	208	-67.2	..(((((((((((.(((((.((((..((((((((...(((...((...(((.((((((((..(((.................)))..)))))).)).))).(.((((((....)))))).)...((((((((((............))))))))))))..)))..))))))))...))))..)).))).)))))......))))))..
n-m0038-5p	n-m0038	81	-29	.((((.((..(((((((.(.(.((((.((((....(((.((....)).))))))).)))).).))))))))..)).)))).
n-m0039-5p	n-m0039	134	-73.62	(((((((.((((((((((((((((((((((..(((((((((((((...........................................)))))))))))))..)))))))))))))))))))))).))))))).
n-m0040-3p	n-m0040	369	-92.4	.((((.......((.....(((.((((.(((((((((....((((((...........(((((((...........)))))))...(((..((.....((((((.((......)).))))))...))..)))..(((((.....))))).((((((((((........)))))).)))))))))).((((.(((((((((((......(((.(((((((((((....((((.........))))...))))..))))))).))))))).))))))).))))............(((((....(((....((((....))))....)))....))))))))))))))...))))))).......))))))
n-m0041-3p	n-m0041	221	-60	.((((.(((...(((((..((..(((...(((((((((((..................(((((((((((.(((........))).((((((......))))))...(((((..((...(((....)))...))..))))).))))))))))).((((((..........))))))..........)))).)))))))))).))..)))))...))))))).
n-m0042-3p	n-m0042	112	-55.3	.((((((((((((((.(((((((((.(((((((((((.(((((((((...............)))...)))))).))))))))))).))))))))).)))))))))))))).
n-m0043-5p	n-m0043	71	-27.5	.((((((((((((.((.((.(((((((.(((.....))).)))).))).)).)).))))))..))).))).
n-m0044-5p	n-m0044	164	-78.6	...((((((((((((((((.((((((((((((((.((((((((((((((((((((((((((((((((((((.((.....)).))))))))))))))....))).....)))))).))))))))))))).)))))))))))))).).)))))))))))))))...
n-m0045-5p	n-m0045	154	-46.4	...(((((((((((((((((((((((((((((.((...(((((((((.((.((((.((.....((((((((......)))).))))......)).)))).)).)))))..)))).....)).)))))))))))))))))))))))))))))...
n-m0046-5p	n-m0046	311	-90.6	.(((((((((((.((((.((((((((((....((((.(....).))))((((.....)))).(((.((((.(((((((.....))))))))))).)))........((((((..(((.......)))..))))))((((....(((....))).))))...((.((((.........((((.(((((((..........((.........)).......))))))).))))..((((.(((..(((.......))).)))))))......)))).))..))))))))))..))))..).)))).)))))).
n-m0047-5p	n-m0047	70	-26.4	.((.((((.(....(((((((((((((((((.......))))))))))..)))))))...).)))).)).
n-m0048-3p	n-m0048	130	-33.6	....((((....))))............(((((((((((.(.((((...((((((...(((..(((((...........))))).))).)))))).....)))).).)))))))))))............
n-m0049-5p	n-m0049	71	-31.9	.(((((((.((((.((.((.(((((((((((.....)))))))).))).)).))....)))))))).))).
n-m0050-3p	n-m0050	113	-47.9	((((((((..(((((((.(((.(((((((.(((...((((......(((((((((((.......)))))))))))))))))).)))))))..))))))))))..)))))))).
n-m0050-5p	n-m0050	113	-47.9	((((((((..(((((((.(((.(((((((.(((...((((......(((((((((((.......)))))))))))))))))).)))))))..))))))))))..)))))))).
n-m0051-5p	n-m0051	223	-95.3	....((((((((((.((((..(.(((((.((...((((((((.(((....))).)))).)))).(((..(((((((...(((((((.((.((.....))..)).)))).)))....))))))).)))..((((.(((.((((........))))..)))))))(((((........)))))((((...)))))).))))))..)))).)))))).))))....
n-m0052-3p	n-m0052	87	-20	...(((.((((((((((((.(.(....(((((((((...(((......)))))).))))))..).)))))))))))..)).)))...
n-m0053-5p	n-m0053	87	-43.1	((((.((((.((((((((((((((((((((((.((((............)))).)))))))))))))))))))))).)))).)))).
n-m0054-5p	n-m0054	104	-25.5	(((((.((((((..((((((...(((((((((.(((...((((...(((.....)))...)))).....))).)))))))))..)))))).)))))).))))).
n-m0055-5p	n-m0055	281	-67.4	...........((.((((((((.((...(((((((((((((..(((.........(((..((.((.((.((((..........((((.(((.....))).)))).((((((..........))))))...((((......(((.((((.....)))).))).....))))..(((....)))....((((...))))))))))))))..)))........((((((((....))))))))...)))..)))))...))))))))...)).)))))))))).
n-m0056-3p	n-m0056	340	-93.6	........((((((.((((..(((.((((((((((.......(((((.........)))))....)))))((((......))))(.(((((((((.((......))))))))))).).....(((((((..(((.....))).........(((((..(((...((((((((((.((.((...((((.....)))).....)).)))))).))))))...)))...))))).(((.(((.((....)).))))))....))))))).((((((((((......))))))))))..................))))))))..)))).))))))........
n-m0057-3p	n-m0057	250	-66.3	.(((((((...(....(((.(((((.((....(((((...(((..((((((((((((((((((.((((((((...)))))))))))).((....))................((((.((.((((((((..((((((.(((((.......)))))..(((....)))))))))....)))))))))).))))....))))))))))))......)).))))))))....)).))))))))..).)))))))
n-m0058-5p	n-m0058	72	-22.1	....(((((.(.(.((((..(((((((.((((.....)))).))))))))))).).).))))).........
n-m0059-5p	n-m0059	77	-26.5	...((((....(((.(((((((((.((((.((((......))))...))))))))))))).)))......))))...
n-m0060-3p	n-m0060	241	-56.9	.........(.((((((((.(.((.(((((((((((..........((((((((((...(((((((((.....)))))).)))(((.......)))......((((((((..........)).)))))).................(((((((((((....(((((...)))))..))))))))))).))))))..))))....)))))...)))))).))))))))))).).........
n-m0061-3p	n-m0061	75	-18.5	..((((....((((((.(((((((((.((((..((......))..)))).))..)))))))))))))..))))..
n-m0062-3p	n-m0062	175	-47.4	........(((.(((((((((.((((.(((...............((........))..(((...((((((.((.((..((.(((((....)))))))..)).)).))))))...))).........))).)))).))).))))))..)))....(((.((......)).)))..
n-m0062-5p	n-m0062	175	-47.4	........(((.(((((((((.((((.(((...............((........))..(((...((((((.((.((..((.(((((....)))))))..)).)).))))))...))).........))).)))).))).))))))..)))....(((.((......)).)))..
n-m0063-5p	n-m0063	180	-64.5	.((.((.(((.(((((((((.((((((..((((.(((((.(((.(((((.....((((((......))))))(((((....((.....(((...........))).....))...))))))))))((((....))))..))).))))))))).))))))..)))).))))).))))))).
n-m0064-5p	n-m0064	91	-33	.........(((((.(((..(((((..((((((.....((.(((((((((....)))).))))).))))))))..))))).))).))))).
n-m0065-3p	n-m0065	197	-50.3	.((.((((......((((((((..(((((.((((((.((............(((((......((((....(((((((...((((((.....)))))).....)))))))...))))......)))))(((((((((((....))).....))))))))...))..)))))))))))..)).).)))))..)))).))
n-m0066-3p	n-m0066	163	-79.5	..(((.((((((((((((((((((((.((((((((((((((.((((((((((((.(((((......((((((((..(((...)))....)))))))).....))))).)))).)))))))).)))))))))))))).)))))))))))))))))))).)))..
n-m0067-5p	n-m0067	326	-84.6	..((((((.((((((((.((((((.((.(((((.(((((..(((((((..(((........(((((...((((.((((((...((((..........))))..)))))).)))))))))........)))..)))))))......)))))......))))).)).)))).)).)).)..))))).))......(((((((((.............)))).)))))((((((.....))))))..(((((.((((.((..((((((.((..(((.......)))....)))))..)))..)))))).))))).........))))..
n-m0068-3p	n-m0068	96	-23.2	........(((((((((((.((.(((((((((((..((((((........))..)))).))))))))))).)).))...)))))))))........
n-m0069-3p	n-m0069	107	-27.4	..((((((((..(((......)))..............((((..((((((.(((((((((.............))))))).))..))))))..))))))))))))..
n-m0070-3p	n-m0070	222	-50.3	..........((((((((..(.((((.(((.(((((.((....)).)))))....(((((.......)))))...(((....)))((((.(..((((...((......))...))))..)))))...((((((.(((....)))...))))))...(((((...((((((((.....))))))))))))).)))...)))).).))))))))..........
n-m0071-3p	n-m0071	225	-50	.((((((((((((((..((.((((.(((.(((((.(((((.((((............))))))))).......(((((.((((((..............((((.......................))))...................((((.....)))))))))).)))))(((((((....)))))))))))).)))..)))).)))))))))).))))))
n-m0072-5p	n-m0072	75	-21.3	.((((((....(((((.(((((.((.(((((............))))))).))))).)))))......)))))).
n-m0073-5p	n-m0073	81	-22.7	...........(((((.(.((.((((((((....(((((((........)))).)))..)))))))).)).).)))))...
n-m0074-3p	n-m0074	245	-98.3	.((((((((((((((((((((((((((((((((((((((((((((((((((......))).))))........(((..((...(((...(((.....)))....)))...))..)))....(((((((..........................)))))))........(((((((...(((.......)))...))))))))))))))))))))))))))))))))))))))))))))))))))
n-m0075-3p	n-m0075	245	-114.3	.(((((((((((((((((((((((((((((((((((((((((((.((((((((....)))......((((.....))))...((.((((((((((((..(((...)))....))).))))))))).))(((((.((((.((((.(((......)))...)))).)))).))))).(((((((........)))))))))))))))))))))))))))))))))))))))))))))))))))))))
n-m0076-5p	n-m0076	75	-31.6	((..(((.((((((..(((((((((((((.((((......)))))))))))))..)))).)))))).)))..)).
n-m0077-3p	n-m0077	152	-38.5	.(((((....(.(((((((((((.(((((...(((((((.((((((..........)))..)))((((((.....(((((((..(((.......)))..)).)))))...)))))).)).)))))...))))).))))))))))).))))))
n-m0078-3p	n-m0078	115	-57.6	.......(((((((((..((((((..((((((((((((((((...(((.(.((((....)))).).)))....))))).)))))))))))))))))..)))).))))).......
n-m0079-5p	n-m0079	286	-75.8	....(((((((((.((((((((((((..(((((.....(((.(((((((.((......))......((((.(((((..(((.((..(....)..)).)))..((((((..((.((((((((...((((((((.....))))..))))..)))))))).)).))))))...(((((((....((((((.((((...)))))).)))).)))))))))))).))))........))))))).)))......)))))..))))..))))).))).)).)))))))....
n-m0080-5p	n-m0080	321	-62.83	.((((((((....((((((((.((((((..(((...((((((....)))))).......(((((((.....)))(((((...(((((..........((....)).........((((((...................................................))))))(((((.................)))))..)))))...)))))..........(((((((....((..((((............))))..)).....)))).))))))))))..))))))..))))).)))...)))))..))).
n-m0081-3p	n-m0081	79	-22	.((((.(((...((((....(((((((.((((((((....))).......))))).))))))).))))...))))))).
n-m0082-5p	n-m0082	288	-124.7	((((((.((((((((((((((((.((((((((((..(((((((((((((((...((((((((.((((((.((..(((((((((((..((((((((((((((((.((((.((((((.((((((((((((((.........)))))))))...................))))).)))))).)))).))))))))))))))))..))))))))))).)))))))).))))))))...)))))))))))))))..)))))))))).)))))))))))))))).))).))).
n-m0083-5p	n-m0083	289	-111.4	.((((((((((((((((((((((.(((((((((((.((.((((((((((....((((((((((((((((((....(((((((((..(((((.((((((((((.((((.((((((.((((..(((.(.((((............................)))).).)))..)))).)))))).)))).)))))))))).)))))..))))))))).))))))))))))))))))...))).)))))))..)).))))))))))).)))))))))))))))))))).)).
n-m0084-3p	n-m0084	252	-84.1	.((((((.(((((((.(((((.(..((((((((((((.((..((((((((...((..(((((((..(((.(((((....)))))))).....)))))))..)).((((........)))).(((.(((((....))))))))((((..((((((.(((...((.....))...))).))))))..))))..))).)).)))..))..)))))..........)))))))..).))))).)))))))))))))
n-m0085-3p	n-m0085	94	-39.5	.((((...((((((.(..(((...(((((((((((....)).(((.((((....)))).)))))))))))))))..).)))))).....)))).
n-m0086-3p	n-m0086	128	-39.2	....(((.(((((.((((...((((.((((.((((.((((((..((((((....))))))..)))))).)))).((.((........)).))........))))))))..)))))))))..)))....
n-m0087-5p	n-m0087	249	-72.9	....((((((((.(((.((..((((.(((((((((((..............(((((((.((.((.((((.(.((((((((....)))).)))).)........)))).)))).))))))).....(((((...))))).....)))).)))))))..))))))))).)))))))).........((((((((.....((((......))....)).....))))))))((..(((......)))..)).
n-m0088-5p	n-m0088	137	-34.8	.((((((((.(.((((..(((((..((((((......(((((.(((.....((.(((((((.((......)).))).)))).))........))).)))))......))))))))))))))).).)))...))))).
n-m0089-5p	n-m0089	199	-47.9	.((.((((.(((((((((((((((.(((.(((.(((((((.....(((.(........))))....)))..(((.(((.......)))...)))(((((...))))).....(((((((.(((..((((((.....)))))).))).)))))))....)))).)))..))).)))))))))))))...)).)))).)).
n-m0090-5p	n-m0090	347	-105.7	.....(((((..(((((..(((((((.((((.......(((((((......(((((....)))))....(((.((((((((..........))))))))...)))...((.(((....))).))......(((((...((((.....)))).))))).........)))).))).....((((..(((((((((......(((((((((((((((..((((..((((((((((.........))))))))))......(((((...))))).))))..)))).)))))....))))))...)))))))))...)))))))).))))))).)))))..))))).....
n-m0091-3p	n-m0091	120	-24.2	(((((((((((......))))))))))).........((((.......))))(((((....(((((((...(((((((((....)))))))))..)))))))..)))))...........
n-m0092-3p	n-m0092	265	-67.9	..((((..(((((.((.((((....((((((.(.(.((..(((((((((((.................((((....)))).(((((...)))))(((((.((((((((....((((((.........)))))).....((((((((...........)))))))).....)))))...((((.(........).))))...))).)))))..)))).)))))))........))).).)))))).)))).)))))))..))))..
n-m0093-5p	n-m0093	161	-55.1	....((((...(((((((((((((((.(((.......(((((.((.((.((((...((((......)))))))).)).))...))))).((((((...((((((.(....).))))))....))))))...))).))).))))))))))))..))))....
n-m0094-3p	n-m0094	102	-51.5	..(((((((..((((..(((((((.(.((((.((((((((((.((((........)))).)))))))))).)))).).)))))))..))))..)))))))..
n-m0095-3p	n-m0095	171	-48.4	.((((.((...((((((..(((((.(((.((((.(((............((.((((..((.(((((((((...(((((.((((((.(.(......).))))).)).))))).))...))))))).))..))))))..))).))))))).)))))..))))))...))))))
n-m0096-5p	n-m0096	268	-67.9	....((((((((((((((((((....((((....(((((((((((((.(((........))).))).((((.((.(((((.((....(((((.......)))))))))))))).))))....(((((((.((((.........)))))))))))......))))))))))...((....)).((((((...((((.....)))).........(((......))).))))))..))))....))).).))).))))))).))))....
n-m0097-5p	n-m0097	107	-27.9	(((((((((.((((((((((.(.(((((.(.(..((((((..((..........))..)).))))..))))))).).)))))))))..).)))).......))))).
n-m0098-3p	n-m0098	84	-25.2	.((((((((((((((((((.((((((((((((((....))).)))......)))).))).).)).))))))))))...))))))
n-m0099-5p	n-m0099	70	-25.7	..(.((((.(....(((((((((((((((((.......))))))))))..)))))))...).)))).)..
n-m0100-3p	n-m0100	107	-25.5	.((((..((.((((..(((((..((((((.(((((.(((((((......................))))))).))).)).))))))))))).)))))).....))))
n-m0101-5p	n-m0101	138	-71.1	..((((((((((((((((((((((((((((((((....(((((.(((....))).))))).......(((.(........).))).(((((......)))))..))))))))))))))))))))))))))))))))..
n-m0102-5p	n-m0102	107	-36.3	((((.(((...((((.((((((((((((((...(((.((((.(...(..((.......))..).))))))))...)))))))..)))))))..)))).))).)))).
n-m0103-5p	n-m0103	74	-32.2	.((((((.((.((.(((((((((...((.(((..((....))..))).))...))))))))).)))))))))).
n-m0104-3p	n-m0104	76	-30.2	.((((.(((.((((((((((.((..((((((((((.........)))))))))))).)))))))))).))).))))
n-m0105-3p	n-m0105	80	-20.1	.((((((..((.(((((....(((((((...(((((((((....)))))))))..)))))))..))))).)).)))))).
n-m0106-5p	n-m0106	344	-98.7	(((((((.(((((((((..((((..(((((((....(((...)))(((((((....(((....)))....(((((((((....((((.((.((((......((....))........)))).))))))...)))))))))...))))))).((((.....))))...(((((....)))))((((((((((.((((....(((.((........)).))))))))))))).))))..)))))))..))))...))))..)))))........................(((((((((.((((........)))).)))).)))))..........)).))))).
n-m0107-3p	n-m0107	91	-25	.(((((((.((((....(.(((((.(((((((((....((((((....))))))....))))))).)).))))))...)))).)))).)))
n-m0108-3p	n-m0108	104	-28	..((.(((((((........(((...))))))))))..))..(((.((((.(((.((((.((((((.....))))))...)))).))).)))).))).......
n-m0109-3p	n-m0109	126	-28.9	.(((.((((((((....(.(((((.(((((((((.......((((.((((......))))))))((((....))))....((((....)))).))))))).)).))))))...)))).)))).)))
n-m0110-3p	n-m0110	356	-90.7	.((((((((...(((((((....((((.(((((..((((.............((((((((.((....)).))))))))..((((.((.(((((..(((....)))..)))))...)).))))(((((((((...(((((((((((.......))))))..(((((.((((....(((((..(((.(((......((((((.......(((((((.((((((...)))))).)))))))))))))..)))..)))..)))))....)))).)))))..(((.((...(((....)))....))))).))))))))))))))))))..)))))))))...)))))))..)))))))).
n-m0111-3p	n-m0111	95	-60.3	.((((((((((((((((((((((((..(((((((((((((((.(......)...)))))))))))))))..))))))))))))))))))))))))
n-m0112-5p	n-m0112	71	-34.3	.(((((((.(((((((.((.((((((((((.......))))))).))).)).))...))))))))).))).
n-m0113-3p	n-m0113	158	-45.5	....((((((.....(((((((.((((..((..(((.((((((.((((....)))).)))..........((((((.((((..(((((((....((.......))...))))))))))))))))).))))))..)).)))))))))))))))))....
n-m0114-3p	n-m0114	177	-47.9	.(((((.........(((((((((.(.((((.(.((((((((.(((((((......((.....))))))))).)..((((((((..((((((((((....))))))..)))).))))))))..((((.(((....)))))))...)))).))).)))))).))))))).))))))).
n-m0115-5p	n-m0115	96	-30.1	......((..(.((((((.(((((.(((((((((((.((..(((((...)))))....)))))))))))))))))).).))))).)..))......
n-m0116-3p	n-m0116	168	-63.8	.(((.((((.((((.((((((((((((((((.(((.((((.(((((((((((((.((((..........((((.(((((((......)).))))).))))..........)))).))))))))))))).)))).))).)))))))))))))))).)))).)))).)))
n-m0117-3p	n-m0117	208	-41.7	..((.((((..((...((((.(.(((.(((..((((((((((..(((((.(((....)))......((.(((.....))).))....................((((((..(((((......(((..........))).....)))))..)))))).)))))...))))).......))))).))).)))).))))..))))))))..
n-m0118-5p	n-m0118	100	-41.5	....((.((((.((((((((((((((.((((((((....((((((((.......)))).)))))))))))).))))).))))))))).))))..))....
n-m0119-3p	n-m0119	143	-47.1	....(((.(((((((((((((...((((((((.(....(((..((((((((........((((((...(((((.....)))))))))))........))))))))..)))).))))))))..))))))))))))).)))....
n-m0120-3p	n-m0120	121	-26.6	.((((((((((((((((((.(((..((((............(((.((((.....((((......)))).....)))).)))..))))...))).).))))))))).)))).......))))
n-m0121-5p	n-m0121	245	-81.4	.((((((((((.(((((..(((((((.((.((.(((((((((.......(((((((((((..(.((.(((....(((((....))))))))..)).)..))))))))))).(((((((((((((((((((.(.((((.........)))))))))).))))).....)))))))))..((((((.(......).))))))))))).)))).))..)))))))))..))))).).)))))).))).
n-m0122-5p	n-m0122	69	-21.1	.......(((((((((((.((((...((((((.......)))))).)))).))))))))))).......
n-m0123-3p	n-m0123	181	-59.5	.((((((((((......))))))))))....((((.(((.((.((((((.(((.(((((....((.((((...(((((((.((((....))))..)))))))((((((((.((.....)).)..))))))).))))))...)))))...)))..)))))).)).)))))))..........
n-m0124-3p	n-m0124	129	-31.2	.(((((((..((.((...((((((..(((((.((...(((((......(((((.(((((........))))).))))).....)))))........)).))))).))))))...))))...))))))).
n-m0125-5p	n-m0125	258	-97.5	((((((((((.(((((.(((.((((((((((..(((.......(((((((((((...))))))...)))))..((...((.(.((((((.(((.....)))((((((((.(((..(((.(((........)))((((......))))))))))))))))))(((((((((((..........))).)))))))).)))))).).))...)).....))).....)))).)))))))))))))).)))))...))))).
n-m0126-3p	n-m0126	168	-72.3	.(..(((.((((((.(((((...((((..((((..((((.((((....(((....))).(((((((..((.((...)).))..)))))))...((((((...(((.......))).))))))..)))).))))....))))..)))).))))).))))))..)))..)
n-m0127-3p	n-m0127	140	-44.3	.((((((((.((....)).))))..(((((...((((..(((((((((((((.((.((...(((((......(((((((((...))))).))))))))).)).)).)))))))))))))..))))...)))))...))))
n-m0128-3p	n-m0128	141	-25.5	.((((((.(.((.(......).))........(((........)))..........(((((.(((((.(..(((.((((......((((............))))....))))))).).))))).)))))..).)))))).
n-m0129-3p	n-m0129	113	-49.5	....(((.((..(((.(.((((((....((((((((((.((.....(((((((........)))))))..)).))))))))))....)))))).).))).)))))........
n-m0129-5p	n-m0129	113	-49.5	....(((.((..(((.(.((((((....((((((((((.((.....(((((((........)))))))..)).))))))))))....)))))).).))).)))))........
n-m0130-5p	n-m0130	188	-30.2	.(((.(((((.(((((((((((((((((.(((...((((((((((.((.....(((......(((.........(((....)))......(((...((.......))...)))...))).....))).....))..))))))))...))....))).))))))))))..)))))))..))))).))).
n-m0131-5p	n-m0131	239	-62.5	.....((((((((((..(((((((.(..(((((((..((((.(((((((((((....((((.........((((((((.(..((.((.((.(.((.....)).).)).)).))..).))))))))))))...))))))..)))))..)))).(((((...(((((.((((((((((......)))))))))).).)))).)))))))))..)))..)))))))))))))))))).....
n-m0132-5p	n-m0132	130	-67.2	..(((.(((((((((((((.((((((((((((((((((((((((.......(((((..(((........)))..))))).......)))))))))))))))))))))))).))))))))))))).)))..
n-m0133-5p	n-m0133	130	-67.2	..(((.(((((((((((((.((((((((((((((((((((((((.......(((((..(((........)))..))))).......)))))))))))))))))))))))).))))))))))))).)))..
n-m0134-5p	n-m0134	104	-38.9	(((((.((((....((.(.(((((((((((((((.((((.(((((.(((.......))).).))))))))))))))))).)))))).)))...)))).))))).
n-m0135-5p	n-m0135	352	-173.6	........(((((...(((((((((((((((...((((((((.(((((((.(((((((.((((.((((.(((((((((((.(((((.((((((((((.((((((.(((((((((((.((((((((..(((.(((((.(((((.(((((((((((((.(((..........))).))))))))))).)))))))))))).)))..)))))))).))))))))))).)))))).)))))))))).)))))....))))))))))).)))).)))).))))))).))))))).))))))))..)))))))))))))))...)))))..(((((................))))).
n-m0136-5p	n-m0136	339	-78.1	.((((.......((((((((((((((((((((((((............((((((((((((((((((((.(((.(((((((((..((((.....................))))...)).)))))))))))))))).)....)))))))))....))))(((((...........)))))....((((((.....))))))(((((((((((((...)))))))))))))..(((((((((..((((((((((((((((....)))))).)))))))))).)))))))))..........))))))))))))))...))))))))))........)))).
n-m0137-3p	n-m0137	337	-78.8	.......(..((((.(((((((((((.((((((((((((((((..((((((((((....((((((((((((((((....)))))))..))))(((....)))((((((.......)))))))))))....)))))))))).(((.....(((((.(((((((((((.........)))).))))))).))))).....)))..))).)))........(((((.....))))))))))))((((((..((..((....))..))))))))......((((.......))))...............))).)))))))).))).))))..).......
n-m0138-3p	n-m0138	98	-45.8	...((((((.((((((((((((((.((((((((((((((......))))))..........)))))))).)))))))).))..)).)).))))))...
n-m0139-3p	n-m0139	174	-21.2	..........(((.(((((..((((((((((.((....((((....((((....((.(((((((........))))))).))....))))........(((....)))...(((.(((((.....))))).)))))))....)))))))))))).))))).)))..........
n-m0140-3p	n-m0140	321	-63.2	.(((((...(((((.(((((((.((((((((.(((((((((....(((((((((..((((...((((((.......((((.((((((.((.......................((((((((.(((..(((((....((((((.((..(((((((((.(((..........))))))))))))..)).)))))))))))..)))........((((.....)))).))))))))..))))))))))))..))))).).....)))).))))).).)))...))))...))))).))))))))))))))).)).))).)))))
n-m0141-5p	n-m0141	251	-59.6	((..((..((((((((((((.((..((((((............((..(((........(((((((((....)))))))))............(((........)))...................((((((((((..(...)..))))))))))......(((......))).(((((((((...)))))))))..)))..))...........))))))..)).)))))....)))))))...))..)).
n-m0142-3p	n-m0142	224	-53.3	...((.((((((((.(.((((((((((((.((((.(((.......((((......(((..((((((((....((.(((((.((((((((..(((....)))...))))).)))))))).)).......((((..........)))))))))))))))......))))......))).)))).)))))))......))))).))))))))).))...........
n-m0143-3p	n-m0143	85	-21.9	....(((.((((..(((.(.((((..((((((((((.((........)).).)))))))))..)))).))))..)))))))....
n-m0143-5p	n-m0143	85	-21.9	....(((.((((..(((.(.((((..((((((((((.((........)).).)))))))))..)))).))))..)))))))....
n-m0144-5p	n-m0144	291	-57.5	........((((..((((.(((((((.((.(((((((.......((.....((((((..((((((((((((.((((((.(((....))).))))))....)))))...)))))))......((((((((((((((((..((..(((((((.......)))))))............)).))))))))))).(((((.(((.....))).)))))((.(.......)))...))))).)))))).....))))))))).)).))...))))).))))...))))........
n-m0145-3p	n-m0145	92	-25.9	.(((((((((..............(((((((((((((((((((.((........)).).)))))))))....)))))))))..)))))))))
n-m0145-5p	n-m0145	92	-25.9	.(((((((((..............(((((((((((((((((((.((........)).).)))))))))....)))))))))..)))))))))
n-m0146-3p	n-m0146	127	-61.9	......((((((((.((((((..(((((((((((((((((((((((((((((.(((((((....))))))).))))).)).)))))))))))))).))))))))..)))))))))))))).......
n-m0146-5p	n-m0146	127	-61.9	......((((((((.((((((..(((((((((((((((((((((((((((((.(((((((....))))))).))))).)).)))))))))))))).))))))))..)))))))))))))).......
n-m0147-3p	n-m0147	267	-60.6	..((((...((((((((((..((.(((((((.........(((((((((((..((((....))))...))))....))))))).....(((....)))........(((((((..((....(((((......)))))...............(((((.((((((((((.....))))))......))))..)))))..))..))))))).....((((((((...)))))).))...))))))).))))))))))))....))))..
n-m0148-3p	n-m0148	107	-57.9	((((.((((((..(((((((((((((((((((((((((((((.(((((((....))))))).))))).)).)))))))))))))).))))))))..)))))))))).
n-m0148-5p	n-m0148	107	-57.9	((((.((((((..(((((((((((((((((((((((((((((.(((((((....))))))).))))).)).)))))))))))))).))))))))..)))))))))).
n-m0149-3p	n-m0149	107	-57.9	((((.((((((..(((((((((((((((((((((((((((((.(((((((....))))))).))))).)).)))))))))))))).))))))))..)))))))))).
n-m0149-5p	n-m0149	107	-57.9	((((.((((((..(((((((((((((((((((((((((((((.(((((((....))))))).))))).)).)))))))))))))).))))))))..)))))))))).
n-m0150-3p	n-m0150	107	-57.9	((((.((((((..(((((((((((((((((((((((((((((.(((((((....))))))).))))).)).)))))))))))))).))))))))..)))))))))).
n-m0150-5p	n-m0150	107	-57.9	((((.((((((..(((((((((((((((((((((((((((((.(((((((....))))))).))))).)).)))))))))))))).))))))))..)))))))))).
n-m0151-5p	n-m0151	138	-42.2	(((((((((.((((((..((..((((((((((...((((((.((.((((((.......)).)))).)).))))))........))))).))))).))....)))))).)))......(((......)))..)))))).
n-m0152-5p	n-m0152	83	-27.6	((((.((((((.(((((((...((.(((((((((((........)))...)))))))).))..))))))))).)))).)))).
n-m0153-5p	n-m0153	136	-42.4	(((((((((.(((.(..(.((((((((.(((.((((((((((...))))))....((((((..(((.....))).))))))(((........)))....)))).))).)))))))).)..).)))))))))).)).
n-m0154-5p	n-m0154	345	-68.5	((((((((((.(.((.((((((.(((((((..(((.(((((((((..(((((((((..(((((((((....))........))))))).))))))).))..)))))).(((.......)))....((((((...........((((((.(((......)))..))))))..(((.((.(((((.(((((((..((((..........................))))))))))).))))).))))).................(((........))).)))))).....(((((...)))))..))).)))..))))))).)))))).)).)))).)).))))).
n-m0155-3p	n-m0155	297	-83.7	.((((.((((.((((((((((....((((((((((((((.........(((((.((((.......)))))))))((.....))...((((((.......))))))..((.....))(((........)))...((((((..(((......)))..))))))...........(((((((...))))))).....(((((..............)))))((((.(.((((.........))))).)))))))))))).)))).))...))).))))))).))))))))..........
n-m0156-3p	n-m0156	368	-127.4	.((((((((((((....(.((((((((...)))))))).))))))))..............(((((((((....)))))))))...((((((((((.....))))))))))(((((.....(((((......)))))...)))))(((..((((.....))))..)))..((........))(((....)))((((.(((..((((((((((((((.((((.....)))).)))).).((((((.((((((...((((.(((((....))))))))).)))))).))))))((((......))))((((((........))))))...........)))))))))....)))))))......))))).
n-m0157-3p	n-m0157	310	-92.5	...((((((((((.((((((((((((((.....((((((((.(((((.(.((((((((.(((.(((((.....))))).))).))))))))((((.((((......((((((((((......))))))..))))))))..))))..(((((((((..((...))..))))))))).(((((.(((.((((....))))))).)))))).)))))))))))))..(((((....)))))...((((((.((.(((((.....)))))...)).)))))).))))...))))))))))))))).)))))...
n-m0158-5p	n-m0158	188	-42.3	..(((((..(((.((.(((((((((((((((((((((((.(((((((((...((((((((((...((((.......((........))......))))..)))....))))))).....))))).)))).(((.......))))))))))...)))))..)))))))))))..)).)))..)))))..
n-m0159-5p	n-m0159	110	-45.8	..........((((((((((((((((((((((((((((((((..((((((....))))))..))))).)).)))))))))))))).))))))))...)))..........
n-m0160-5p	n-m0160	199	-49.2	.........((((..(((.(((((((((.(((.((((((.(((((...........(((((((((.....)))))....))))..))))).))))))((((.((((((((..((((((.(....(((((......)))))..).))).)))))))))))))))..))).)).)))))))..)))..)))).........
n-m0161-3p	n-m0161	179	-35.8	...((((....((((...((((((.(((.(((.((((((((........))))....((((((((((((.(((((((((((.....))).))).)))))))))))))))))....(((.(((......))).)))..........)))).))).))).))))))..))))..))))...
n-m0162-3p	n-m0162	81	-20.3	.......(((.......(((((((.((((((.((((..((........)))))).)).))))..)))))))))).......
n-m0163-3p	n-m0163	168	-45.1	..(((.(((((((((.(.((((.(.(((((((.(..((((((((.((((.((.....)))))).((.((((((((...(((((((((....)))))).)))...)))))))).))......)))..)))))..)..)))).))).)))))).))))))).)).)))..
n-m0164-5p	n-m0164	261	-44.9	.((((((((((...(((((((((((((((((((........((((((((..................)))))))).(((((((((............(((((((...)))))))......((((((...(((.....)))...))))))............................)))))))))........................(((((((....))))))))))))))))))))))))))..)).)))))))).
n-m0165-5p	n-m0165	223	-54.5	((((((((.((((...((((.(((((((((((...(((((((.((..((((((........))))))..))(((((.(((.........))).))))).((((((((..(((((..........)))))...))))))))(((....))).)))))))((.....))(((((.....)))))...))))))).)))).))))....)))).))))...)))).
n-m0166-3p	n-m0166	373	-72.8	........(((....)))...((((.(((((...................))))).))))...........(((((.(((.((((.(((.(((((((((.....(((........)))((.(((.(((.(((.(((((((.(..((((((((...(((((((..((((..((.(((((...))).)).))..))))...)))))))...................))))))))..))))))))..(((........)))(((((((((.((.(((((....................)))))...)).)))))))))......)))...))).))).)).)))))).))).))))))).))).))))).....
n-m0167-5p	n-m0167	107	-49.8	.....((((((.((((((((((((.((..(((((((((((((..((((((....))))))..))))).).)))))))..)).))).))))))))).)))))).....
n-m0168-3p	n-m0168	175	-35.5	.((((..(((((((.((((((.(.((.((.((((((......((((.((((.........((((...((((((((........................))))))))....))))..........))))))))......)))))))).)).).)))))).))))..)))..))))
n-m0169-5p	n-m0169	212	-48.1	.((((((((((((...(((.((((.((((((.((((.(((..((((((.((.((((((((.........(((..(..(((..(((......)))..)))....)..)))......................((((....))))..))))))))...)).))))))...))).))))..))))))))))..)))...))))))...)))))).
n-m0170-3p	n-m0170	183	-47.9	..((((((((((..((((((((.(((((((((.((..(((...((((..((((..((.((((((....))))))..))..)))).....(((((((.(((((((((.......))...)))....)))).)))))))))))...)))..)))))))))))..)))))))).))))))))))..
n-m0171-3p	n-m0171	194	-55.1	((((((......((((((.......(((((((((..((((.((((........))))))))..)))))))))........(((((......))))).......))))))..))))))...((((.((.((.(((((.(((..(((((((((((.......)))))).))))).)))))))).))))))))....
n-m0172-5p	n-m0172	208	-78.4	..(((((((((((.(((((.(((((..(((((((....((((.(((..(((.(((((....(..((((((.....)))))).)))))).)))..))).)))).((((((....)))))).((..((((((((((.(((....))).))))))))))..)).....)))))))..).))))...))))).))))......)))))))..
n-m0173-5p	n-m0173	102	-32.3	...(((((((((((.((.((((..(((((.((((..((((...(((.((........))))).)))).)))).)))))))))..)).)))))))).)))...
n-m0174-5p	n-m0174	112	-35.3	.((((((((((((((((((((((((((((.((((.........((((((.(......)...)))))).)))).)))))))...)))).)))))))))).....))).)))).
n-m0175-3p	n-m0175	305	-73.6	((((.((.((((((.((((..((((((........)).))))((((....)))).(((((......))))).........((.((((.(((..(((((........((((((((.....)))))))).......(((.......))).)))))...))).)))).)).((((.((.(((..((....))...))).)))))))))))))))))).))))....((((....(((((..((((((((((..((((((.................)))))))))))))))).)))))..))))....
n-m0176-5p	n-m0176	97	-42.1	...(((..(((((((((((.(((((((((.((((((..........................)))))).))))))))))))))))))))..)))...
n-m0177-5p	n-m0177	154	-55.9	......((((((((((((((((((((((((((.(((((((((((((((((.((((.....(.((((....(((.........)))..))))).....)))).))))))))).)))))))).)))))))))))).))))))))))))))......
n-m0178-3p	n-m0178	208	-53.4	..........(((....)))..((.((((((((...(((((..(((.(((((.(((((......((((......(((((((.((.(((.((((((.(..(((..(((((..(((....)).)..)))))........)))..))))))).)))..)))))))))....))))...)))))))))).))))))))..)).)))))).))
n-m0179-5p	n-m0179	220	-49.7	.....(((.((((...(((.((.(((((((((((((((.((((((...))))))....))))).((((((((.(((..(((((.....))))).))).)))))...)))............((((.(((((((.......))).))))))))...........(((((.....)).)))..........))))))).))))).))).)))).))).....
n-m0180-3p	n-m0180	111	-50.6	...(((((((((((((((((((.((((((.((((((..(((((((...((((.......))))...)))))))..)))))).)))))).)))))))))))))))))))...
n-m0181-5p	n-m0181	153	-40.2	..(((..(.(((((((((((.(((...((((((((....))).......(((((........)))))(((((...(((((.((.((.....((.....))....)).)))))))...))))))))))..)))))))))))).)).)..)))..
n-m0182-5p	n-m0182	143	-34	...(((((((((.(((((((((((((..((((.....((((.((((((((((.....((((((........))))))............))))))))))..)))).....))))))))))))))))).)))...))))))...
n-m0183-5p	n-m0183	141	-62.4	(((((((((.(((.(((.(.((((((((((((((((((.(((....((...))....)))..(((.....)))....((((.((((....)))).))))...)))))))))))))))))).).))).))).))))))))).
n-m0184-5p	n-m0184	212	-118.1	(((((.(((.((((((((((((((((((((((((((((((((.(((.((.(((((((((((((((((.(((......(((........((.((((((..(.((.....))).))))))..)))))..))).))))))))))))))))).)).))).)))))))))))))))))))))))))))))))).)))((((...))))...))))).
n-m0185-3p	n-m0185	201	-79.2	..((((((.((((((((((((((..(((((((.....)))..((((((((.((((((((((((((.(((.(((((...((.(((((...))))).))))))).)))...))))))))))..(((((((((....))))..))))).......)))).)))))))).......)))).))))))))))))))..))))))..
n-m0186-3p	n-m0186	140	-41.1	.(((.(((((((((((..(((((....(((((...((((.........))))......((((((((((......))))).))..)))................)))))....)))))..))))....)))))))..))).
n-m0186-5p	n-m0186	140	-41.1	.(((.(((((((((((..(((((....(((((...((((.........))))......((((((((((......))))).))..)))................)))))....)))))..))))....)))))))..))).
n-m0187-3p	n-m0187	127	-59.9	.(((((((((((.(((((((((((((((((.((((((((((.(((.....(((((((................)))))))..))).)))))))))).))))))))))))))))).))))))))))).
n-m0188-5p	n-m0188	108	-29.1	..(((...(((((((((((((((((((((.((((..((((.....((........))......)))).)))).)))))))...)))).)))))))))).....)))..
n-m0189-5p	n-m0189	188	-57.6	((.(.(((((((((((((.((((((..(((....(((....))).((((((((..(((((....)))))..))))))))(((((......)))))..(((((.((((....(((((.............)))))..))))...))))).......))).)))))).)))))...)))))))).).)).
n-m0190-3p	n-m0190	177	-46.2	.(((((.........(((((((((.(.((((.(.(((((((.(..(((((((((((((.((.....)).)))))..((((((((..((((((((((....))))))..)))).)))))))).........)))..)))))..)..)))).))).)))))).))))))).))))))).
n-m0191-3p	n-m0191	177	-46.2	.(((((.........(((((((((.(.((((.(.(((((((.(..(((((((((((((.((.....)).)))))..((((((((..((((((((((....))))))..)))).)))))))).........)))..)))))..)..)))).))).)))))).))))))).))))))).
n-m0192-5p	n-m0192	112	-41.6	.((((((((((((((((((((((((((((.((((........(((((((.(......)...))))))))))).)))))))...)))).)))))))))).....))).)))).
n-m0193-5p	n-m0193	172	-54.5	....((.((((.((((((((.((((((.((((...(((((((.((((.(((((((.(......).)))))))(((.(........))))(((((((.((((.((((.....)))))))))))))))))))))).)))))))).))))))))))...)))).)))).))....
n-m0194-3p	n-m0194	196	-59.4	.((((((((.(.(((((((((((((.(((((.((((..(((...(((((((((...))))...)))))..((((((........))))))(((((..((((((....)))))))))))........(((((.....((....)).....)))))))).)))).)))))..))))..)))).)))))).))))))))
n-m0195-3p	n-m0195	113	-49.1	.((((((((.((((((.((((((((.((((((((((((((((((((((....((....))...)))...))))))))))))))))))).)))))))).)))))).))))))))
n-m0196-5p	n-m0196	346	-62.2	.........((.(.(.((((...((((((((((..(((((......(((((...((((.((((((..((.....(((......)))...(((((((..((((((((((.((((.............))))..))))))))...)).)))))))...(((((((((((...))))))))))).....))..)))))).))))...))))).......(((...((.((((((((...((...))....)))))))).)).)))((((..(((((.....(((......))).....))))))))).....))))).))))))))))..)))).)).)).........
n-m0197-5p	n-m0197	258	-83.2	.((((((.(.(((((.((((((((((..(((((((((((((..((((.((.((((((((..((((.((((((((.............))))))))..)))))))))).))..)))))).....))))))))(((....)))((((((((((......))))))))))((((....))))..(((....))))))).)..))).))))))).))))).)(((..(((((.........)).)))..)))...)))))).
n-m0198-5p	n-m0198	199	-48.3	(((((((.((((((..((((((.(((((.(((...........(((((....(((((((.((....((..((((........))))..))..)))))))))...)))))...(((((((((.((((((...(((((...)))))...)))))).)))))..))))..))).))))).)))))))))))).)))).))).
n-m0199-5p	n-m0199	339	-95.9	((((((........((((((((.(((((((((((.....((.(((((........).)))).))((((((((.((((((((((((..(...((((((...(((((((........((.......))........)))))))...)))))).)..)))))))....))))).)).))))))(((((((((.((....))...))))))))).((((.(((((.(((..(((((((.....(((.((((.......)))))))....))))))))))))))).)))).........(((((.......)))))))))))))))).)).)))))))))))).
n-m0200-3p	n-m0200	185	-54.9	..(((...)))((((((((((((((((((((((((((((((..((((((((......)).)))).))(((((.((((((..((((((...))))))...)))))).................((((....)))).)))))))).))))))..)))))))).)))))))))))))...........
n-m0201-3p	n-m0201	185	-59.8	..(((...)))(((((((((((((((((((((((((((((((.(.((.((.(((.(.(((((....))))).).((((.((.((((((((((((((.......)))))))))))...))).))))))))).)).)).).)))).))))))..)))))))).)))))))))))))...........
n-m0202-5p	n-m0202	314	-110.7	(((...((...((((((.(((((.(((((((((((((((..(((.(((.((.(((((((.(((((((((....((((((((.((((((((((.((((((((((.(((((((((......)))...))))))((((((((((((((((.((((......)))))))((.(((.........))).))...))))))))))))).......)))))))))).)))))))))).))))))))....))))))))).))))))).)).))).)))..))))))))))))))).))))))).))))...))....))).
n-m0203-5p	n-m0203	153	-93.2	((((((((((((((((((((((((((((((((((((((((((((.((((((((.((((((.((((((((((((....))))))))))))..)))))).)))))))).))))))))))))))))))))))))))))))))).))))))))))).
n-m0204-3p	n-m0204	167	-52.9	..(((.(.((((.((((((((((.((((((....((.(((((....((((......(((((((.....(((((.((.........)).)))))..)))))))......)))).......))))).))..........))))))..)))))))).)))))).))))..
n-m0205-3p	n-m0205	362	-111.4	.....((((.((((((.((((...(((((((.(((((...(((.(((.((....((((.((....))))))......(((((...((.(((...((((((.......))))))..))))))))))...((((((((((...........(((.(((.((..(.(((.(((((...(((.((((((.....)))))).))).))))).))).)..)).))).))).((((((((.(((.....)))..)))).))))(((.......))).))))))))))((((((...))))))((((.........)))).....)).)))))).)))..)).))))))).)))))))))))))).....
n-m0206-3p	n-m0206	263	-171	.(((....((((((((((((((((((((((((((..((...((((((((..(((((((.(((((.((((.((((..(((((((((((((......))))).)))))))).)))).)))).)))).(.(((((((.((((((...)))))).))))))).)(((((((((.(((((((.....))))))).))))))))).).)))))))..))..)))))).))..)))))....)))))))))).)).)))))))))..)))
n-m0207-5p	n-m0207	168	-68.8	....((((((((((((((((((((((((((.(((((.((((..((((.(.((((....(.((((...((((((((...((((.....))))...)))))))).....)))).)))))).))))..))))..))))).)))))))))).))))))))))))))))....
n-m0208-3p	n-m0208	127	-52.7	..(((((((((((((((((.((((..((((..(((((((((.((((((....(((((.((.((.....)).))))))).)))))).)))))))))..))))..)))).)))))))))))))))))..
n-m0209-3p	n-m0209	252	-57.4	..(((....)))(((.((((((....(((((((.....(((........)))(((.((((((...((.(.((((((((((((((((....))))....(((((((...((((((.......)))))).....)))))))(((.(((...))).)))...)))))))))))).).))........)))))).)))...........................)))))))..)))))).)))............
n-m0210-5p	n-m0210	71	-20.9	.....(((((..(((((.(.((((((.(((.((.....)).))))))))).)..)))))..))))).....
n-m0211-5p	n-m0211	127	-36.1	...........(((((((.((((((.((((.(((..(((((((....((((((((.(......).))))))))...)).((((....))))....)))))))).))))....)))))).))))))).
n-m0212-5p	n-m0212	72	-33.8	......((.((((((((..(.(((((((.((((((.....)))))).)))))))..)..))))...))))))
n-m0213-5p	n-m0213	77	-18.9	..((.((((....((((((.(((.(((((((.....((......))..)))))))))).))))))....))))))..
n-m0214-5p	n-m0214	250	-83.2	.((((.(...((((((..(((((.((.(((....(((.(((...((((((..((((((.....)))))).)).))))..(((((((((((.((((((((.((((.........((((((..((((((..(((((......((((..........)))).........)))))..))))))...))))))))))))).))))))))))))))))))).)))..))))).)))))...)))))).).)))).
n-m0215-3p	n-m0215	186	-46.1	....(((((.(((((((.(((..(((((...(((((..((((................))))..........(((((.(((.(((((((...))))))).))).)))))((((.(.(((...(((..((....))..)))...))).).))))))))).))))).))).))))))).)))))....
n-m0216-3p	n-m0216	221	-54.3	.((((.(((...(((((..((....(((((((((((((((.((((......((((...(((((((((((............(((((((.(((((..(((((...)))))..))..))).)..)))))).............)))))))).))).((((.....))))....))))...))))...)))).)))))))))))))..)))))...))))))).
n-m0217-3p	n-m0217	115	-42.5	.(((((((..(((((((((...)))).)))))..........((((((((.((((((((((.(((((..((........))))))))))).))))))..))).))))))))))))
n-m0218-5p	n-m0218	114	-50.7	..(((((.(((((((((..(((...(((((((.(((((((((((((((....)))))))))).)))))..............)))))))...)))..))))))))).)))))..
n-m0219-3p	n-m0219	368	-197.1	.((((.((((.(.(((((((.((((.((((.(((((((.((((((..((..(...)..))..))))))))))))).)))).))))..))))))).))))).((((.((((((((((...)))).))))))))))..((((((.(((((((....((((...((.(((..(((.(((......)))))).))).))))))))))))).)))))).(((........)))......(((((.(...(.((((.((...))..)))).)...).)))))(((((((((((.((((..((((...(((((.(((((.(((....)))...))))).))))).))))..))))...))))))))))).)))).
n-m0220-3p	n-m0220	291	-118.9	.(((((..((((((.((((...((((.(((.((((...(((.((.((((..(((((....))))).)))))).)))...((((((.((.(((...((((...(((...((((..((((................))))..)))).)))....))))....))).))...))))...)).((.((((((((..(((...((((.(((.((((.((((.....))..)).))))))).))))..))))))))))).))))))))).))))..))))..))))))...))))).
n-m0221-5p	n-m0221	282	-142.5	(((.((((((((.(((.(((((.(.(((((((.((((((((..(((((((.((.(((.((((..((.(.(((((.((((.((((((..((((..(.((((.((..((((((..(((((((((...((.(((.(((....))))))))...)).)))))..))..)))).))..)).))))).))))..)))))).))))...)))))).)).......))))..))).)))))))))..))))))))..))))))).))))).).))))))).)))).))).
n-m0222-3p	n-m0222	175	-36.3	.((((.((....((((((((....((((((..((((((((.(((((((((((..............))))).....))))))......((((.......)))).((((((.........))))))(((.........)))...))))))))..))))))))))))))..))))))
n-m0223-3p	n-m0223	90	-33.6	.((((....(((((((((((.((.((((((((((..(((((......))).))....))))))))))..)))))).)))).)))..))))
n-m0224-3p	n-m0224	89	-24	.....(((((((((..(((((.(((((.((((((........))))..............)).)))))))))))))))..)))).....
n-m0225-3p	n-m0225	93	-64.1	....(((((((((((((((((((((.(((((((((.((((((((.....)))))))).))))))))).)))))))))))))))))))))....
n-m0226-5p	n-m0226	70	-26.4	.((.((((.(....(((((((((((((((((.......))))))))))..)))))))...).)))).)).
n-m0227-5p	n-m0227	153	-84	(((((((((((((((((((((((((((((((((((((((((((((((((((.(.(((((((..((((((((((....))))))))))...)))))))).))))))))).))))))))))))))))))))))))))))).))))))))))))).
n-m0228-5p	n-m0228	204	-107.6	((((((..((((((((((..(((..((.(((((.(((((((((...((((((.(((((..(((((....))))).((((((...))))))...))))).))))))...)))))..(((.....)))..))))))))).)).)))..)))))))))).....((((..((.(((((((...)))))))))..))))..)))))).
n-m0229-5p	n-m0229	188	-74.3	..(((((((.((((.((((((((((.((((..((.(.(((((..((((((((((((((.(....(((..(((....))))))..).)))))))))).))))...))))).).)).....((((..(((......))).)))).))))..))))))))..)).).))).........))))...)))..
n-m0230-5p	n-m0230	166	-41.9	...((((((((.((((...((((.((((((((((((.((((((..(((((((((((........(((.(((....))))))........(((....)))))))))))))))))).....)))))))....))).)))).))))....)))).))))...))))...
n-m0231-3p	n-m0231	152	-65.1	.((..((((((((((....))))(((....((((((((((((.(((.((((((((.((((((....(((....))).(((....))).)))))).)).(((((....)))))...)))))))))))))))))))))...)))))))))..))
n-m0232-3p	n-m0232	142	-28.5	..(((((....((((...(((..(((((((((((...................((((((....))))))...(((((((....)))))))...................)))))))))))..)))...))))...)))))..
n-m0233-3p	n-m0233	221	-81.1	..((((((....))))))...(((..((((..(((.....))).)))).(((((((((((.((((((((((....(((......)))..(((((.(((((...(((((....)))))...(.((((((((((.(....).))))).))))).)...((((((......))))))..)))))))))).))).))))))).))))..))))))))))......
n-m0234-3p	n-m0234	151	-58.8	.((((((.((.(((.(((((((((.((.((((..(((((.......)))))(((((((((.......))))))))).((((........))))....((((((....))))))........))))))))))))))).))).)).)))))).
n-m0235-3p	n-m0235	107	-46.9	(((..(((....((((((((((((((((((((((((((((((...((((........)))).))))).)).)))))))))))))).)))))))))....))).))).
n-m0235-5p	n-m0235	107	-46.9	(((..(((....((((((((((((((((((((((((((((((...((((........)))).))))).)).)))))))))))))).)))))))))....))).))).
n-m0236-5p	n-m0236	74	-22.6	....((.((((((((.((.((((((.((.((((......))))....)).)))))).)))))))))).))....
n-m0237-5p	n-m0237	233	-66.2	.((.(((((((..((((.(((((((((((.((((((((((..((((.(((((((((((...............)))))).....)))))))))..)))))..))))((((((((((((.(((....(((((((((.((((..........)))).)))))))))...............))).)))))))))))).....).)))))).))))).))))..))).)))).)).
n-m0238-3p	n-m0238	100	-46.5	.((((((((((.(((.(((((((((((((.((((((((...((((........))))....)).)))))).))))))))))))).))).)))))))))).
n-m0239-3p	n-m0239	319	-57.32	..((((((((((.((.(.(((.........))).))).)))).......(((.....)))...(((..(((((........)))))....)))............((((((((((...(((......)))..(((((...........((((...............................................))))...........))))).))))))))))...)))))).(((.(((.((((((.((.((((....(((..(.....)..)))....).))).))))))))..))))))..........
n-m0240-5p	n-m0240	322	-79.6	..........(((((((..((((.((((((((.(((((((((((((........))))......((((.(((((((((........)))))......)))).))))((.((((((.((((.(........).)))).)))))).))((((((((..((((((((((.....((((.............))))....))))))))))..))).)))))...(((((((((.((.((.(.((......)).))).)).)))))))))..............)))))))))..))))))))..)))).)))))))..........
n-m0241-3p	n-m0241	220	-49.4	(((((((((......)))))))))...........((((.((((((((...((((((((...(.((((((((((((((...))))))))...((((((...))).)))(((((...)))))...(((((((((.(((((...........))))).))))))))).....)))))).)...))))....))))...)))))))).))))...........
n-m0242-3p	n-m0242	317	-77.3	..(((((...((((.((.(((((.(((((.((((.(((((.((.......)))))..........(((((((((...(..((...........))..)..))))))..))).................((((((....)))))).........(((((((((.(((.(((.((((((((.....)))))))).).)).))).)).......))))))).(((((((((..((((((..((((........))))..)))))).......)))))))))....)).)))).))))).))))).))..)))))))))..
n-m0243-3p	n-m0243	126	-23.7	.(((((((((......(((((..((((((((((((...((.......(((((((((.(..(............)..).))))).)))).....)))))))))))))).)).)))..))))))))).
n-m0244-5p	n-m0244	67	-23.8	...((((.(((((.((((...(((.((((((....))))))...)))..))))..)))))))))...
n-m0245-3p	n-m0245	115	-21.3	.......((....((((..(((((((...(((.((((........((.((.....................)).))......)))).))).)))))))..))))..)).......
n-m0246-5p	n-m0246	73	-25	..((((((((.(((((((..(((.((.((((......)))).)).)))..)))))))))))......))))..
n-m0247-3p	n-m0247	109	-25.1	.(((((((.((.(((...(((((.((((((((((((..(((((.........)))))....)).)))..........)))))))...))))).))).)).).)))))).
n-m0248-3p	n-m0248	153	-55.1	...((((...((.((((((((((((((..((.(((.(((...((......(((((.((.((((((..((((((((....))))))))..))))).).)).)))))......))..))).)))))..))))))))).))))).))..))))...
n-m0249-3p	n-m0249	266	-60.5	....(((((((.((.(((.((((((((..(((((.....(((((((((((((((.....(((((....(((((((.........(((((....(((....)))..)))))..)))))))....((((((.((((....(((((..((((......))))...)))))...)))).))))))......)))))..)))))))).................)))))))........))).))..))))))))))))))))))))....
n-m0250-5p	n-m0250	218	-35.1	........((((.((((((((((.((((((..((...((.(((.((((((((((..(((((.......)))))))))).))..(((((((((....)))))))))(((((................)))))....................(((((((....))))))).))).))).)).))..)))))).))))))...)))).))))........
n-m0251-5p	n-m0251	317	-62.4	.(.(((((((..((((((((((((.((..((((((((...............(((......)))...((((...((((..(((...........((....)).....................(((((...........(((...((((...........................)))).)))...........)))))..)))..))))..))))(((..........)))((((((..........))))))..(.(((......))).)....))))))))..))..))))))))).)))..))))).)).).
n-m0252-5p	n-m0252	319	-63.8	.(.(((((((..((((((((((((.((..((((((((.........................((((((...))))))......................((((((((..........((((((..(((((...........(((...((((........(((...)))..........)))).)))...........))))).)))))).......))).)))))......((((((((((..........)))))).....((......)).))))..))))))))..))..))))))))).)))..))))).)).).
n-m0253-5p	n-m0253	126	-37.1	...((((((((((((((((.(((((((((((((((...(((.....))).))))...........(((((....)))))......)))).)))))))...)))))))))).......))))))...
n-m0254-3p	n-m0254	198	-64	..(((((.(..((((..((((((.(((((((..((((....(((((((((((.(((....)))))))))((((.....))))(((((((((.....)))))...)))).......)))))...(((.(.(((((((((......)).)))))))).))).....)))).))))))).)))).)).)))).))))))..
n-m0255-5p	n-m0255	195	-67.9	((.((((((.((.(((((((.((.((((.((((.(((((((.(((((((((.......)).))).)))).)))))))..(((.((.((........)).))))).....(((.(((((.(((....)))...))))).))).....((((((....)))))).)))))))).))...))))))))))))))))).
n-m0256-3p	n-m0256	289	-91.7	..(((((..((.(((((((.(((((((((.(((((.................(((((.(((((((.(((..(.(.((.((((((...((.((.............)).)).....))))).).)).))..))).))))))).)))))..((((((((...((((..(((......(((((((((((.(..((.(......).))....).)).)))))))))......)))...))))....)))))))))))).).)))))))))....))))))).))..)))))..
n-m0257-3p	n-m0257	345	-120.6	........(((.(...(((((((((((((((((((.((((.(.....).)))).(((...(((((((.((((((..((..((((..(((.((......)).))).)))).)))))))).))..))))))))..(((((..((((..............((((((((.((((.......)))))))))))).((((.(((((...))))).)))).(((((((((..(((((...)))))...)))))))))......))))..))))))))))...((((((.(((.............))))))))).....))))))..))))))))...).)))........
n-m0258-5p	n-m0258	193	-61.8	.(.((((((.((.((.(((((.(..((.((((.(((....(((.((((((((.(((.........))))))).))))((((..(((((((((((..(((((.....)))))..((((..((.((...)).))..)))).))))))))))).)))).)))..))))))).))).))))))).)).)))))).).
n-m0259-5p	n-m0259	176	-59.5	...(((...((((((..(((((((.((((...((((((....))))))...((((((.....((((.(((...((.(((((((((.((((..((........))..)))).)))))).........))).))...))).))))..))))))))))))))))).)))))).)))...
n-m0260-3p	n-m0260	128	-28.4	.(((((((..((.((...((((((..(((((.((...(((((......(((((.(((((.......))))).))))).....)))))........)).))))).))))))...))))...))))))).
n-m0261-3p	n-m0261	128	-56.4	.(((((((((.(((((((((((((((.((((...((((((((.(((((((..((.((((.(((....))).)))).)).))))))).))))))))...)))).))))))))))))))).)))))))))
n-m0262-5p	n-m0262	308	-42.3	(((((...(((((((((.(((..(((((.(.....((((..((..(((((((......))).......................(((((((.(((..(((((....))))).))).)))))))(((((((..(((.........)))..))))))).......(((((((((((((...............)))))))))))))...............................(((((...(((........))).....)))))))))..))..)))))))))).))))))))))))..))))).
n-m0263-3p	n-m0263	215	-57.1	...((((((.(((.(((..(((((((((((..(((((..(((((.(((((((((((((((((....(((((...)))))...))))))))).......))))))))))))).)))))((((((((........))))))))....(((((((((((((....))).))).))))))).........)))))))))))))).))).)))).))...
n-m0264-3p	n-m0264	80	-31.8	.((((((((((((((((.((((..((((.(((.......))).)))))))).)).)))))))))..))))).........
n-m0265-5p	n-m0265	251	-59.6	((..((..((((((((((((.((..((((((............((..(((........(((((((((....)))))))))............(((........)))...................((((((((((..(...)..))))))))))......(((......))).(((((((((...)))))))))..)))..))...........))))))..)).)))))....)))))))...))..)).
n-m0266-3p	n-m0266	357	-89.3	.((((((..(((.((.(((.(((....(((((((((((((.((((...((((((((......))....((.((..(((.(((((((((.(..(((........(((........)))..(((((((((((...)))))))..))))................(((((.(((((...(((.(((..((((((((.....))).....)))))......)))..)))...)))))...))))).....)))..).)).))))))).)))..)).)).....((((.((..........)).))))..))))))....)))))))))))))))))...))).))))))))...)))))).
n-m0267-5p	n-m0267	174	-68.2	..((((((((((((((((((.((.(((((((.((((((((((.((((........((((((((.....((((....((((((((..............))))))))....)))).....)))))))))))).)))))))))).))))))).)))))))))))))))).))))..
n-m0268-5p	n-m0268	153	-57	(((((((((((.((.(((((((((((.(((((((((((.(((((.((((.(((.((((((...((((((((((....))))))))))....)))))).))).)))).))))).))))).)))))).)))))))))))))..))))))))))).
n-m0269-5p	n-m0269	83	-26	.((((.(((.((((.((.((.(((((((((((....((.....))....)))).))))))).))..)))))).)))..)))).
n-m0270-3p	n-m0270	100	-49.4	.((((..(((((((.(((.((..(((((..((((((((((((((.....))))))))......))).)))....))))).)).))))))).)))..))))
n-m0271-5p	n-m0271	173	-37.8	..(((((((((((((.(((.(((((((((...((((((.(((((((((....)))).))).)).)))).))(((.((((...)))).)))........((((.....)))))))))..)))).).)).))))))..(((.............))).........)))))))..
n-m0272-3p	n-m0272	298	-93.9	.(((.((((....(((.((((((((....(((((.((((.(((((((.(((((.((.......)).)))))..((((((((............)).)))))).........(((.(((((...))))))))((((((((((.(.(((((((...(((((....))))).))))))).).)))...)).))))).(((.((.....(((..((((((((((.(..........).)))))).))))..)))...))))))))))))...)))))))))..))))))))))))))).)))
n-m0273-3p	n-m0273	298	-93.9	.(((.((((....(((.((((((((....(((((.((((.(((((((.(((((.((.......)).)))))..((((((((............)).)))))).........(((.(((((...))))))))((((((((((.(.(((((((...(((((....))))).))))))).).)))...)).))))).(((.((.....(((..((((((((((.(..........).)))))).))))..)))...))))))))))))...)))))))))..))))))))))))))).)))
n-m0274-3p	n-m0274	84	-19.5	.((((.((...((..(((((((..((.((((((((.(..((.......))..).))))))))))))))))).))...)))))).
n-m0275-5p	n-m0275	290	-175	(((((((((((((((((((((((.(((((((((((.(((.((((((((((((((.((((.((((((((((((.(((((((((((((((((((((((((((((((((((((((((((.(((((((.(((........((((.(........).))))......))).))))))).))))))))))))))))))))))))))))))))))))))))))).)))))))))))).)))).))))))))))))))))).))))))))))).))))))))))))))))))))))).
n-m0276-3p	n-m0276	183	-71.8	..(((..((((((.(((((((((..((....((((..(((((((((.(((..(((....))))))...((((.((.(.(((((((((..........))))))))).).))))))..........((((((....)))))))))))))))))))...))..)))))))))))))))..)))..
n-m0277-5p	n-m0277	132	-40.7	.((((((...(((((((..(((.(((((.((.........(((((((((.((........)).)))))))))...((((((((.......)))))))).)).))))).))).)))).))).....)))))).
n-m0278-5p	n-m0278	260	-87.7	.((((((((((((((((((((.(((.(((((((((.(((((((((.(((((((..(((((((.((.(((.((((((......((((((..(((((.(((..((((((((.((.((((((...(((........)))...)))))).)).))))))))..))).)))))..))))))......)))))).))).)).))))))))))))))...))))))))).)))).)))))..))).)))))))))))))))))))).
n-m0279-3p	n-m0279	152	-101.9	((((((((((.(((((((((((((((((((((((((((((((((((((((((.......))((((((((((((.((((.....)))).)))))))))))).))))))))))))))))))))))))))))))))))))))).)))))))))).
n-m0279-5p	n-m0279	152	-101.9	((((((((((.(((((((((((((((((((((((((((((((((((((((((.......))((((((((((((.((((.....)))).)))))))))))).))))))))))))))))))))))))))))))))))))))).)))))))))).
n-m0280-3p	n-m0280	296	-72.8	.......((.((((((((((((..(((((((..(((((((.(((((((........((((((...(((..(.((((((........)))))).)..)))...)))))).(((((((((((....(((........)))....)))((((...(((((((((......)))))))))..))))..)))))))).......((((((((.........))))))))))))))).))))...((((........))))......)))..)))))))..)))))))))))))).......
n-m0281-3p	n-m0281	176	-50.3	...(((..(.....(((((((((((((((((.(((((((.(((.....))).))))).(((((....((.((((((((....)))))))).)).............(((((........)))))..........)))))...)).)))))))).)))))))))....)..)))...
n-m0282-5p	n-m0282	107	-46.9	((((.((((((.(((((((((((((((((((((((((...((..((((........))))..))....)).))))))))))))))).)))))))).)))))))))).
n-m0283-5p	n-m0283	164	-64	........(((((((((((((((((((..((((((((.(((((.((((((((((((...........((((((((((((.((((.....)))).)))))))))))))))))))).)))).))))).))))))))..))))))).))))))))))))........
n-m0284-3p	n-m0284	104	-40	.((((.(((...(((((((..(((....(((((((.(..(.((((....((((......)))))))).)..))))))))..)))...)))))))))).).))).
n-m0285-5p	n-m0285	319	-46.2	......(((((((..((((..((((((((((.((((......(((((((((.....((..((((((...(((((((..((((.((........(((((((((.((((((........(((....(((((((.....)))))))))).......))))))...)))))).))))).))))..)))))))...)))))).))......)))))))))......................((((((((....)))).)))).....(((......)))....))))..))))))))..))..))))..)))).)))......
n-m0286-5p	n-m0286	88	-26	.((((((.((((((((((.((((.((.(((...................))).)).))))))))))))))...........)))))).
n-m0287-3p	n-m0287	79	-18.7	..(((((.(((.((((((....(((.(((((.(((.............))).))))).))))))))).))).)))))..
n-m0288-5p	n-m0288	107	-45.9	.(((.....(((((((.(((.((..(((((....(((...........)))((((((....))))))........)))))..))..))).)))).))).....))).
n-m0289-5p	n-m0289	71	-27.1	.((((((((((((.((.((.(((((((.(((.....))).)))).))).)).)).))))))..))).))).
n-m0290-3p	n-m0290	202	-48.7	....(((....(((((((((((..((((.((((((((((((((........................)))))))................((((((((.......))))))))((((((((((((.(.....((((........))))).))))))))).)))..)))).))).))))..)))))))))))....)))....
n-m0291-3p	n-m0291	126	-67.6	.(((((((((((((((.((((.((.(((((..((((((((((((.(((((((..(((....))).))))))).)))))))).))))..))).)).)))))).))))..)))..)))))))).....
n-m0291-5p	n-m0291	126	-67.6	.(((((((((((((((.((((.((.(((((..((((((((((((.(((((((..(((....))).))))))).)))))))).))))..))).)).)))))).))))..)))..)))))))).....
n-m0292-3p	n-m0292	129	-70	((((((((((.(..((..((((((((.((.((((((((.(((((...(((((.(.((((...)))).))))))...))).)).)))))))).))....)))..)))))))..).)))))))))).....
n-m0293-5p	n-m0293	116	-60.3	..(((((((((.((((.((((((((((((((.((((((((((((....)))))).))))))))))).)))))).))).))))..))).((((..((....))..))))..))))))
n-m0294-5p	n-m0294	275	-119.3	..(.((((((((((((((((..(((((.((((((.........((((......((((.(((((.....))))).))))..(.(((......))).).(((((((((((.(((......(((..(((.((....((((.....)))))).))))))....))))))))).....)))))(((((((((.........)))))))))....))))..((((((....))))))...))))))..))).))...))))))))))))))....)).)..
n-m0295-5p	n-m0295	92	-24.7	....((((.(..(((((((((...(((((((((((...(((...)))......)))))))))))....)))...))))))..).))))....
n-m0296-3p	n-m0296	253	-72	.((((((((((.(((.((((((......(((((((((((.((((((..((((((..((((((((((((...(((((..(((.......)))...))))))))))))))))).))))))................)))))).)))))).))))).............................................((((............)))))))))).))).))))))))))..............
n-m0297-3p	n-m0297	174	-73.1	.((((((((((.((.((((..(((.((((.((((((((((((((((((((((((((((((((((........))))))))))))))))))............((((((.(((((....)))))))))))))))))))).))))))).)))))))..)))))).)))))))))).
n-m0298-5p	n-m0298	127	-19.8	(((((((.((.(((((..((((((((..(((.............(((((((...))))))).............))).)))))))).))))).))........................))))))).
n-m0299-5p	n-m0299	86	-26	...(((((..(((.((((..(((((.((.(((((..(((......)))..))))).))..)))))...))))...))))))))...
n-m0300-5p	n-m0300	295	-60.2	.....((((((.(((((((((((((((((((((.(((((((((((..........(((.(((..((((((((((....))))))))))...))).)))..........))))))))))).)))))))))))))))).))))))))))).(((((((.....(((((.(((.....................(((((....))))).(((((..((((..............))))..)))))........)))..)))))((((..(.......)..)))).....)))))))..
n-m0301-3p	n-m0301	103	-52	...((((((....(((((((.((.((((((((.((((((((((...(((((....)))))....))).))))))).)))))))).)))))))))))))))...
n-m0302-5p	n-m0302	266	-58.1	.((((...((((.(((((((..((((((.(((..((((((((((((...(((((((.............((((.....)))).....(((((....)))))..(((((((..((.(.((....)).).))..)))))))((((((..(((.((((.(((((((((....))))))....))))).)).)))..))))))........)))))))...)))))))))))).)))..))).)))..))))))).)..)))...)))).
n-m0303-5p	n-m0303	103	-35.6	((((....((((((((((((((.((((((....(((((.....)))))..(((((((....))))))))))).)).).))))).))).))))).....)))).
n-m0304-5p	n-m0304	82	-23.8	(((((.(((((((((.((.((((((.((.((((......))))....)).)))))).)))))))).......))).))))).
n-m0305-3p	n-m0305	343	-88.9	......((((((..(((.((.((.(((((((..(((((.................(((((((((((......(((.((.......)).)))(((.(((((((......)))..)))).))).......((.(((...))))).....................((((((.(((..........)))...((((((((.((..((.((((.((...)).)))).))..)))).)))))).))))))))))).))))))))))).((((((........(((...)))))))))....(((.......)))..))))))).)).)))))..))..))))......
n-m0306-3p	n-m0306	236	-67.3	...(((((...(((.(((((..((((.(..(.((((((((((...(((((.....((((((((((........))))).)).)))..)))))..)))).(((((...))))).........(((....))).(((((..(((((...((((((...))))))..)))))((((((.....)))))).....))))).....))))))).).))))..))))).)))..)))))...
n-m0307-5p	n-m0307	100	-20.7	...((((....(.(((((((((((((((.((.(((((.(.(((..........))).))))))...))..)))).)).))))))))).)....))))...
n-m0308-5p	n-m0308	164	-40.8	.(.(.(((.((((((((((...((((((...(((....(.(((((((..((((((....((((((((..(((.((((......))))))).....))).....))))).))))))...))))))).)...)))....))))))..)))))))))).))).).).
n-m0309-5p	n-m0309	307	-67.3	((((((.((((.(((((((.(.((((.(((.((((.(((((.......................((((((...))))))......((((.........))))............(((........))).......((((((....))))))................(((......)))........(((((..........)))))(((.......)))((((.((((......(((....)))....)))).)))))))))...))))..))).))))..).))))).).).)))))))..))).
n-m0310-5p	n-m0310	85	-29.5	...((((((((((((.((((..((((((.(((..((((((....))))))....)))))))))))))..))))))))).)))...
n-m0311-3p	n-m0311	78	-21.6	.((.(((((..((((((((.(((..(((((.(.(((((.....))))).))))))..)))))))))))..))))))).
n-m0312-3p	n-m0312	76	-20.9	.(((((.((.(((.(((((((((..((.((((.(((......))).))))))..))))))))).))).)).)))))
n-m0313-3p	n-m0313	78	-21.6	.((.(((((..((((((((.(((..(((((.(.(((((.....))))).))))))..)))))))))))..))))))).
n-m0314-3p	n-m0314	96	-26.2	.(((((((((((.((((..(((((((((((((((((....))))...))))))).)))))....)..)))).)).)))))..))))..........
n-m0315-3p	n-m0315	119	-45.5	....((...(((((((((...(((((.(((.((..(((.((((((.((.((((((.((....))..)))))).))))))))..)))..)).)))..))))))))))))))...))....
n-m0316-3p	n-m0316	74	-26	...(((((((((((((.(.(..(.(((((.((((........))))))))).)..)).)))))))))))))...
n-m0317-3p	n-m0317	294	-105.3	....(((((((((((.((((((((((((((((((((((((((.......((((...((((.((((((........((((.(((((.....))).)).)))).......))))))))))..)))).....((((.......)))).((((..((.((((((((.((....))..)))))))).))..)))).(((.(((((.....))))).))).((((.(((....(((......))).....))).)))))))))))))))))))))))))))))).)))))))))))....
n-m0318-3p	n-m0318	104	-39.2	....(((((((.((((((((((..(((((((((.(((((((((..................))))))))).)))))))))..)))))))).)))))))))....
n-m0319-3p	n-m0319	193	-35.6	.((((((.((.((...((.(((((.(((((((((.((((((.......(((.......)))...................(((((((((((((......)))))..(((((.....)))))(((((((.........))))))))))))))).)))))).)))))))))...)))))))..)).)).))))))
n-m0320-5p	n-m0320	181	-43.5	....((((((((((((((.((...(((((((...(((((((((((((.((..........(((..(((..(((........)))..)))..)))...........)))))))))))....(((((...)))))........))))....)))))))....)).))))))))))))))....
n-m0321-5p	n-m0321	96	-46.8	.(((((..(((((((((.(((((.(((((((((((.....(((((......)))))....))).)))))))).))))).)))))))))..))))).
n-m0322-3p	n-m0322	305	-73.4	.(((((.....(((((.(((.....)))))))).(((..(((((....)))))..)))((((.....))))....................((((((...((((...........)))).))))))........(((((....((((.............))))...)))))..(((.(((......(((((..(((...)))..))))).....))).))))))))((((((.....((.(((((((.(.((.((((((.(((.......))).)))))).)).).))))))).))))))))..
n-m0323-3p	n-m0323	147	-42	.((((.(.(.(((..(((.((((..((((((..((.(((((((..(((.((((((.....(.(((((((((....))))))))).).....)).)))))))..)))........)))).)))))))))))).)))..)))).)))))
n-m0324-5p	n-m0324	325	-65.3	...(((((((..((((((((((((.((..(((((..((.....................((((.(((((((...)))))))..................((....))..............................................................................(((((.((((((.........((((((((((.......))))))))))..........))).))).)))))....))))..(((.((......)))))...))..)))))..))..))))))))).))).)))))))...
n-m0325-3p	n-m0325	70	-25.8	...(((((((((..((.((((.(((((.(((((....))..)))))))).))))))..)))))))))...
n-m0326-3p	n-m0326	70	-25.8	...(((((((((..((.((((.(((((.(((((....))..)))))))).))))))..)))))))))...
n-m0327-3p	n-m0327	80	-19.2	.....(((((...((((....(((((((.(.((((.....(((...))).)))).).)))))))))))..))))).....
n-m0328-3p	n-m0328	133	-50.5	.(((((((((.(((((((.(((((((((((((...((((..(.((.(((((((..(((((((....))))))).))))))).)).)..)))).......))).))).))))))))).))))).)))).)))))
n-m0329-3p	n-m0329	195	-87	.(((((((((.((((((((((.((((((((((((((((((((((((((((((((((((.((((.....(((((((....((((((.((((........)))))))))))))))))))))...)))))..))))))..............))))))))))))))))))))))))).)))))))))).)))))))))
n-m0330-5p	n-m0330	101	-25.6	((((..(((((...((.(((((((..((((((((((.(((((....(((....)))))))).)))..))))).))..)))))))))...))).)).)))).
n-m0331-5p	n-m0331	141	-57.6	((((((...((((((((((....(((((((((.(((.(((..((((((((.((..((((((((..............))))))))..)).))))))))..))).)).).)))))))))...))))))))))...)))))).
n-m0332-5p	n-m0332	211	-96.6	(((((((((((((((((((((((((((((((((((((((((((((((....))))..(((((.....))))).....((((.((((..((((...((((..(((.......(((.....)))........)))(((....)))))))....)))).)))).))))..))))))))))))))))))))))))))))))))))))))))))).
n-m0333-3p	n-m0333	103	-42.7	.((((((.((((((.(((((((((((.(.((((((((((((..((((.......)))).....)))))))))))).).))))))))))).)))))).))))))
n-m0334-5p	n-m0334	211	-99.5	((((((((((((((((((((((((((((((((((((((((((.......((((((...))))))........((((((((....(...(((.....)))...)...))))))))..(((((((((....((((.....))))...)))))))))(((((....))))))))))))))))))))))))))))))))))))))))))))))).
n-m0335-5p	n-m0335	194	-57.2	...(((((((..(((((.((((.((((((((.((......((..((((((((((.....((((((((....((((.......))))....)).)))))))))))))))).(((((((.((((((...........)))))))))))))...))......)).)))).)))).).))).))))).)))))))...
n-m0336-5p	n-m0336	171	-43.9	...((((..(((.((((.((((..((((((((((((..(((((((((..((((((....(((((.....((...(.((((....)))).).....)).......))))).))))))...)))))))))..)))...)))))))))..)))).))))...)))..))))...
n-m0337-5p	n-m0337	178	-55	...((((((.(((((((.((((((.(((((((((.(((((((...((((...((((((..(((.(((....(((((.(((......))).)))))......))).)))..).))))).....)))).))))..))).))))))))).)))))).)))))))........))))))...
n-m0338-5p	n-m0338	329	-70.9	.....(((((.((..((.((((.(((((.(((((((((((......(((.(((((((((((((((((....(((((((((.......)))))))))(((........)))..........................))))))))))..((((......))))..))))))))))....(((.....)))))))))).....))))..)))))..)))).))..)))))))...........(((((((((......................(((((.((((((....((........)).....)))))).))))))))))))))...
n-m0339-3p	n-m0339	257	-57.2	.((..((....(((((.((((..((((...(((((..((((....((((..........))))(((..(((.(((((....))))).....(((((((..........................)))))))(((((.(((......))).)))))....((((........))))..)))..)))..(((((((((((....))).....)))))))).))))..)))))..))))))))))))).....))..)).
n-m0340-5p	n-m0340	191	-50.5	...(((.((((.((((((((.((((((.((((((((((((((....(.(((((((..........))))))).).(((...(((((........)))))))).((((.(((......))).)))).))))).)))))).))).))))))))))...)))).)))).)))..(((((....)))))......
n-m0341-5p	n-m0341	72	-24.3	.(((.(((((((((((((..(((((((..(((.....)))..))))))))))))))..))..)).)).))).
n-m0342-5p	n-m0342	106	-35.8	.(((.((((((((..(.((.(((((((.(((.....))).)))).))).)).)..)))).........((((((((..(((.....))))))))))))))).))).
n-m0343-5p	n-m0343	71	-19.8	(((....((((.(((...((.((((((((((....))))..)))))).))...))).))))......))).
n-m0344-3p	n-m0344	187	-54.7	............(((((..((((((..(((((.(((...((((....))))...)))((....))....(((....)))(((((((...((....))..))))))).((((((((((.((....((....))...))..))))))....))))...)))))))))))...)))))............
n-m0345-3p	n-m0345	97	-35	.....((((((.(.((((.((((((((((((.(((..(((..(((......)))..))).)))..))))).))))))).)))).).)))))).....
n-m0346-3p	n-m0346	119	-70.9	.((((((((.(((((((((((((((((.((((((((((((((((((((((.....(((.......)))..)))))))))))))))))))))).))))))))))))))))).))))))))
n-m0347-3p	n-m0347	166	-38.4	......((((((.(((.((((((.((((.((.(((....((.((((.((((((...(((.((.(((((((((.((..((.........))..)).))))))))).)).)))...)).))))...)).))))))))).)))).))))))...)))))))))......
n-m0348-3p	n-m0348	172	-37.6	.((.(((..((((...((((...((((((.((((.((.(((....(((..((.((((.(((.(((.((.(((((((((.((..(...........)..)).))))))))).)).)))..))).))))...))..)))))))).)))).))))))))))..))))..))).))
n-m0349-3p	n-m0349	104	-42.4	...(((((...........................((((((((.(.(.((..(((((((((((((.....)))))))))))))))).))))))))))))))...
n-m0350-3p	n-m0350	164	-79.9	.(((((((((((((((((((((((((((((((((((((((((((((((((....((((((....((.(((((...((((.(((....))).))))...))))).))...)))))))))))))))))))))))))))))))))))))))))))))))))))))))
n-m0351-3p	n-m0351	164	-90.4	.(((((((((((((((((((((((((((((((((.(((((((((((((((..((((.((((((((((.((((((((((....)))))))))).)))))))))).)))).......))))))))))))))).)))))))))))))))))))))))))))))))))
n-m0352-5p	n-m0352	92	-35.2	.....(((..((((...(((((((((..(((..(((((((((..((....))..)))).))).))))).))))))))).)))).))).....
n-m0353-5p	n-m0353	139	-32.1	((..((((.(((((((.((((.(((((((.(.(.(..((.(((.......(((((..((((......))))......)))))........)))..))..).).).)))))..)).))))..)))))))..))))..)).
n-m0354-3p	n-m0354	126	-72.8	...((((((..(((((((.(((((((((((((((((((((((.((((((((.((((((........))..)))).))).)))))))))))))))))))))))))))).)))))))..))))))...
n-m0355-3p	n-m0355	106	-52	(((((((...((.(((((((((.(((.(((((((.((((((......))))))...((((....))))..))))))).))).)).))))))).))...))))))).
n-m0355-5p	n-m0355	106	-52	(((((((...((.(((((((((.(((.(((((((.((((((......))))))...((((....))))..))))))).))).)).))))))).))...))))))).
n-m0356-3p	n-m0356	177	-47.7	.(((((.........(((((((((.(.((((.(.(((((((.(..(((((((((((((.((......)))))))(.((((((((.(((((((((((....))))))..))))))))))))).).......)))..)))))..)..)))).))).)))))).))))))).))))))).
n-m0357-5p	n-m0357	204	-53.1	.((((....((((((((..(((..((.((((.....(((((.....(((((....((((.....)))).......(((((.....((...(((....(((.((....(((((((......)))))))....)).)))...)))...))....)))))........)))))))))).)))))))))..))))))))....)))).
n-m0358-3p	n-m0358	275	-54.8	...........(((((((((.((.(((((.(((........((((.....))))........((((........))))....................(((......(((((((((((((((..((.((((.(((...((((....))))...)))..)))).)).))))))..(((.((.(((..((((((....)))))).))).)).)))..)))))))))......)))..........))).))))).)))))))))))...........
n-m0359-5p	n-m0359	93	-33.4	((((.(((.(((((..(.((((((((((((((((.......((((.....)))).)))))))).))).)))))).)))))...))).).))).
n-m0360-3p	n-m0360	101	-37.6	.((((.(((((((.....))))))).........(((((((...((.(.(.((((((((((((.....))))))))))))).).))))))))).))))...
n-m0361-5p	n-m0361	107	-31.3	.....((((.((....((((((((((((..((.(..(((.....(((((((((....)))))))))..)))..)..))..)))).))))))))...)))))).....
n-m0362-5p	n-m0362	165	-36.1	.(.(.(((.((((((((((...((((((...(((........((((((.((((((....((((.......((.((((......))))))........)))).........)))))).....))))))....)))....))))))..)))))))))).))).).).
n-m0363-5p	n-m0363	165	-36.1	.(.(.(((.((((((((((...((((((...(((........((((((.((((((....((((.......((.((((......))))))........)))).........)))))).....))))))....)))....))))))..)))))))))).))).).).
n-m0364-5p	n-m0364	335	-78.2	.(((((.((((((((.((.(((.((((((((..((((((((((((((((((((.....)))))..((((((((((.((((((........)).)))).)))).)))))).((((((((((((......(((((((....)))))))........))))))))))))(((((......(((.(.((((..(((((((..(((.(((((..(((((....(((.....)))....)))))..)))))..)))..)))))))..)))).))))....))))))))).)))))))....))))...))))))))))).)).))))...)))).))))).
n-m0365-5p	n-m0365	319	-51.7	......(((((((..((((..((((((((((.((((((...((((....))))...)).......((((((((.(((((.(((((.((((.....))))))))).)))))))))))))...((((((...(((((.(((((..((..........(((....)))..........(((((((.(((((((((((............((((((.((((.......)))))))))))))..))))))))))).)))))).)))))))))))))))).....))))..))))))))..))..))))..)))).)))......
n-m0366-3p	n-m0366	291	-84.6	.((((((((((((((((((((.(((((((((((((...(((.(((...((((((.(((((((.((.(((.((((((..(((((..((((.(((((((((..((((..........((((.......))))....((((((.((.((((((...(((........)))...)))))).)).))))))))))))))))))).)))))))))....)))))).))).)).))))))).))))))...))).)))...)))).)))))).))).)))))))))))))))))))).
n-m0366-5p	n-m0366	291	-84.6	.((((((((((((((((((((.(((((((((((((...(((.(((...((((((.(((((((.((.(((.((((((..(((((..((((.(((((((((..((((..........((((.......))))....((((((.((.((((((...(((........)))...)))))).)).))))))))))))))))))).)))))))))....)))))).))).)).))))))).))))))...))).)))...)))).)))))).))).)))))))))))))))))))).
n-m0367-3p	n-m0367	128	-30.3	...........(((.(((((((((((...(((((((.(((((((.((..(((((.....((((........)))))))))....)).)))))))..)))))))))))))))))))))...........
n-m0368-3p	n-m0368	305	-76.7	((((.((.((((((.((((..((((((........)).))))((((....))))((((((.....)))))).........((.((((.(((..(((((........((((((((.....)))))))).......(((.......))).)))))...))).)))).)).((((.((.(((..((....))...))).)))))))))))))))))).))))....((((....(((((..((((((((((..((((((.................)))))))))))))))).)))))..))))....
n-m0369-3p	n-m0369	185	-102.9	..((((((((((..(((((.(((((((((((((.(((((((((((.((((..((.(((((((((((((.((((((((((.((((((.((.......)).)))))).)))))))))).))))))))))))).))..)))).))))))))))).))))))))).)))))))))..))))))))))..
n-m0370-5p	n-m0370	240	-58.1	((((((..(((((((.((((....((((.((((((((((.((.((((.(.((.(((................((((....))))..(((((((((.((..((......((((((.(((((((.(........)))))...)))..))))))......))..)).))))).)))).))).)).)..)))).)).))))))).....)))))))....)))).))))...)))..)))))).
n-m0371-3p	n-m0371	139	-37.5	........((.((((((..((.(((.(((((((....(.((((.....(((((..(((((.(.(((((........)))))..).))))).....))))))))).)..))))))).)))))..))))))))........
n-m0372-3p	n-m0372	221	-55	.((((.(((...(((((..((....(((((((((((...(((..((......))...))).(((.(((.((..((((....(((......(((((....(((((..((((.((((((......)).)))).))))..))...))))))))))).))))..)).))).)))......(((((....))))))))))))))))))..)))))...))))))).
n-m0373-3p	n-m0373	199	-42.9	......(((((((.((((..((.(((((((.((.(.((.(((..(((((.........)))))...))).(((((((((....(((((......)))))...)))).))))).((((.((............))))))...(((((.....))))).....)).).)).))))))).))..)))).)))))))......
n-m0374-3p	n-m0374	148	-24.2	.((((..(((((..(((((((.(((((((..((.(((..((((...(((((((....)))))))....(((.....))).((((((......))))))......))))..))).))..))))))).)))))))...)))))..)))).
n-m0375-3p	n-m0375	189	-64.2	.(((((....((((((((((((.(((((((((((((((.((((((.......))))))......(((....)))....(((.((((((((((((((...((((.....))))......)))))))))..))))).)))............)).)))))))))))))..))))))))))))....)))))
n-m0376-3p	n-m0376	94	-37.3	.(((.((((((.(((((((((((...((((.(..((..((((.((.....))))))))..).))))...)))))..)))))))))).)).))).
n-m0377-3p	n-m0377	126	-39.2	...(((((((.((((((((((((((....(((((..((((((......((((((((((...))))))........))))......))))))...)))))..)))))))))).)))))))))))...
n-m0378-3p	n-m0378	336	-90.5	..(((.(((((((((((..((((((((((..(((((((.((((((.((((....(..((((((((((.((((.(((.((((((((...((((((.(((((((((.((((((((.(((...((.....(((....(((((((((.(....(.(((.((((.............)))).))).)....).))))))))).....)))......))...))).).))))))).)))))))))...))))))))))..)))).))))))).)).))))))))..)....))))))).))).)))))))..))).)))))))..))))))).)))))))..
n-m0379-5p	n-m0379	237	-40.9	..........(((((..((.(((((((((((((((..(((.((((((((.(((....(((..((((((.((((((...))).))).))))))..)))....))).))))).....((((((((......)))))))).....((((........)))).........((((((((....)))))))).....))).)))))))))))).)))))).))....)))))..........
n-m0380-3p	n-m0380	131	-59.5	((((.((((((((((((.((((((((((((((((((.(((....(((((((((((((......)))))))))))))............))).)).)))))))))))))))).))))))))))))))))...
n-m0380-5p	n-m0380	131	-59.5	((((.((((((((((((.((((((((((((((((((.(((....(((((((((((((......)))))))))))))............))).)).)))))))))))))))).))))))))))))))))...
n-m0381-3p	n-m0381	107	-38.6	.((((((.((((((((((((((.(((.((((((((((((.((((...(((.......)))...)))).)))))))))))).))).)))))))))))))).)).))))
n-m0382-3p	n-m0382	113	-48.7	.((((...((((((((((.((((((((((.(.((((((((((.(((.(((((......))))).))).))).))))))).).)))))))))).))))))))))..))))....
n-m0382-5p	n-m0382	113	-48.7	.((((...((((((((((.((((((((((.(.((((((((((.(((.(((((......))))).))).))).))))))).).)))))))))).))))))))))..))))....
n-m0383-3p	n-m0383	87	-41.1	.((.((((((((((((((((((.((((((((((((((((......))))...)))))))))))).)).)))))))))))))))).))
n-m0383-5p	n-m0383	87	-41.1	.((.((((((((((((((((((.((((((((((((((((......))))...)))))))))))).)).)))))))))))))))).))
n-m0384-3p	n-m0384	357	-72.3	.(((......((..(((..((.(((((.((((((..((((.((((((((....((......))))))))))......(((.((((.....)))).)))(((((((.((........)).)))))))...((((((.((((((....(((((..((((((......((......))......)))))).....))))).......))).......))).)))))).........((.(((((..(((((.............)))))....))))).))(((((((((...................)))))))))...))))..)))))).))))).)).))).)).......))).
n-m0385-5p	n-m0385	213	-57.8	(((.((((((.((((((..(.(((((((((........((((..((.(((......(((.((((((((((....)))(((((........)))))......((((((...........))))))((((....))))..........)))))))..)))......)))))...))))...))))).)))).)..)))).)).))))))..))).
n-m0386-5p	n-m0386	263	-60.7	........(((.((((((((...((((.((((..(((((.(((((((((...((((((((........((......))........((((((.....))))))............)))))))).((((....))))..(((......))).......((((.(((((...((.........))...))))).))))..........))))))))).))....)))....))))))))....))))))))...)))........
n-m0387-5p	n-m0387	331	-153.4	........(((((...(((((((((((((((...((((((((.(((((((.(((((...(((((((((.(((((.(((((..(((.((((.(((((.((((((..(((((((((((.((((((((..(((((((((.(((((.(((((((((((((.(((..........))).))))))))))).))))))))))))))))..)))))))).)))))))))))..)))))).)))))...)))).)))...))))).))))).)))))))))...))))).))))))).))))))))..)))))))))))))))...)))))........
n-m0388-3p	n-m0388	136	-54.2	.((((.((((((((((((..(((.(((((((((....(((((((((.((((....))))......)))))))))(((((((......)))))))........))))))))))))..))))).))))))).)).)).
n-m0389-3p	n-m0389	199	-50	.((.(((.......((((.((((..(((.((.(((((((((((....((((((.(((((..(((.(((((.((((((((.....))).)))))..))))).(((((.......)))))......((........)).)))..)))))))))))............))))))))))).)))))))))))))....)))))
n-m0390-5p	n-m0390	215	-52.7	(((((......(((((..((((.((((((((..((((((((((((.((((.((.((.(((((.(((((((((...))))))))).................((((((...((((....((((.....))))))))...))))))((((......)))).))))).)))).)))).)))).))))))))))).))))).))))..)))))))))).
n-m0391-5p	n-m0391	230	-56.7	.(((((((((.(((.((((((.((((.(((((((((((((((((((........))))).(((((((.......((((......))))......))))))).....((((((((.(((........))).))))))))((((((.(((.((((((........)))))).)))..)))))).))).)))))).....))))).))))))).)))..))).))))))))).
n-m0392-5p	n-m0392	87	-24.2	(.(((((.....((((((.((((((((((((.............)))).)))))))).))))))...............))))).).
n-m0393-3p	n-m0393	126	-32.8	..(((.((((..((((((..(.(.(((((((((((..(((((((((((.((((.((((.......)))).)))).)))))..))))))....))))..))))))).))..)))))))))).)))..
n-m0394-3p	n-m0394	164	-50.5	((((....))))(((((((..(((((.((((.(((((((.(((.((((((.((((((((..(.(.(((....)))).)..)))).......))))((((.(((((....))))).))))..))))))))).))))))).)))))))))..)).)))))......
n-m0395-3p	n-m0395	145	-32.1	.((..((((((((((((((.(((((.(((((((((.((((((((.((...((..((((((..........))))))........))...))...)))))).)).))...))))))).))))))).)))))).)))..).))..))
n-m0396-3p	n-m0396	193	-45.3	..((.((((.........(((.(((..(((((.((((((.(((((((...((((.(......(((((((......))))))).....).)))))))(((((..((((....((((((((.....))).)))))....)).))..)))))..........))))..)))))).)).)))))).)))))))))..
n-m0397-3p	n-m0397	275	-49.2	...........(((((((((.((..((((.(((..............(((((.....((((((................(((.((((((((.....((((..((((...))))...)))))))))))).)))..))))))..))))).((((((..((((.((..........((((((.....)))))).)).))))..))))))........(((..............))).........))).))))..)))))))))))...........
n-m0398-5p	n-m0398	183	-31.7	........(((((((..((...((((((((((...((((..(.((((.(((..............((((..(((.(((.......))).)))..))))........(((((.(......).))))).......))).)))))..)))).))))))))))...)))))))))............
n-m0399-3p	n-m0399	196	-60.8	...((.(((.((.((((.(((((((((((((.((...(((((.........)))))......(((((((.......)))))))............((((.....(((((((.((((((..(((((((...)))))))..)))))).)))))))..)))).)).))))))))))))).))..)).)).))).))...
n-m0400-3p	n-m0400	88	-25.8	((...(((((...((((((((.((.(((((((((..((........))))))))))).)).)))))....)))....)))))...)).
n-m0400-5p	n-m0400	88	-25.8	((...(((((...((((((((.((.(((((((((..((........))))))))))).)).)))))....)))....)))))...)).
n-m0401-3p	n-m0401	226	-71.3	....(((.(((((((((.((((((((((((.(((.(((.(((((((((((((((((((((((((......))))))).(((((.....((....)).....)))))..............(((((((((......)))...))))))(((((((......))))))).))))))))))))))))))..)))))).)))))))))))).)).))))))).)))....
n-m0402-3p	n-m0402	71	-19.2	.(((((((((((((.(((.((.((((..((........)))))).))..)))..)))))))....))))))
n-m0403-5p	n-m0403	350	-75.3	...((..((.(((((((((.((((((.((((((.((((((((.((((((((.........))))....(((..(((..(((((((....)))))))..))).))).....((((..(((((............))))))))).(((.(((((............))))).)))..))).).)))))))).................((((......................))))((((((((((..................)))))))))).(((..(((((...((.((...)).)).)))))...))))).)))).))))))....))))))))).))..))...
n-m0404-5p	n-m0404	346	-97.9	........(((.((((..(((.((((((((((((.((((.((...((((((((.....(((.(((......))).)))....))))..))))....((((((((((.........((((((....(((((.....)))))...))).)))..(((...(((....)))...))).((((((......)).))))....))))).))))).((((...((........))....))))(((......))).............((((.(((.(((......)))))).)))).(((.(((....)))))).)).)))).)))))))))).)).))).)))).).)).
n-m0405-3p	n-m0405	262	-67.8	..((((..(((((..((((((((((((.((..((((..(((((((((((((((.(((((((....))))).))..))))....((((((((((.((..((((.....................)).))..)).))))))..))))(((((((((...((((((((((.........))))))).......)))...)))))))))..)))))))).......))).....)))))).)))))))))))))))))..))))..
n-m0406-3p	n-m0406	70	-25.3	.......((.(((.(((((((((((((((........))))))..)))))))))...))).)).......
n-m0407-3p	n-m0407	108	-24.4	.(((((((...((((...((((((((.(((((.((.(((....)))......((..(((..........)))..))))))))))))).))))...))))..)))))))
n-m0408-3p	n-m0408	147	-34.9	..(((((.......((((...(((((....((((........))))..)))))...)))).(((..((.(......).))..)))(((((((((.((((((((..((....))..)))).)))).).)))))))).....)))))..
n-m0409-3p	n-m0409	82	-19.7	.....(((.....((((((((((((((((.((((............)))).))))))).)))))))))......))).....
n-m0410-3p	n-m0410	94	-21.2	....((((((((((..((((..((((.((.((((((((((....)))))).............)))).)).)))).))))))))))))))....
n-m0411-5p	n-m0411	146	-56.7	(((((((((((.(((((((((.((((((((((..((((((((..(((((...(((((((((((((......)))))))))))))............)))))..)))).))))..))))))))))))))).))))))))))))))).
n-m0412-5p	n-m0412	280	-66.6	.(((((.(((((..((((((.((..((((((.((((.........((((.((..((((((..((((.(((.(((((...(((...((((((..((((.(((((((((...(((((((((((((((....)))..))))..)))))))))))))).....)))))))..((((((.....))))))........))))))...)))...))))))))(((....))))))))))))))).)))))))).)...)))))..)).)))))).)))))))))).
n-m0413-3p	n-m0413	168	-26	..((((.((.(((((.((.(((((((.(((((((............((((((((((.(((......((....((((((((.....((((.((...)).))))))))))))..))......)))))))).)))))))))).)).))))))))).))))).)).))))..
n-m0414-3p	n-m0414	182	-51	.((((((((...(.(((((((((((.(.(((((..(((((.(((......((((.............(((((((.........((((...)))).......)))))))......(((((((.......)))))))..))))))).)))))..))))).).))))))))).))))))))))).
n-m0415-5p	n-m0415	127	-31.4	...........(((((((.((((((.((((.(((..(((((((...........)).....................((((((....))))))..)))))))).))))....)))))).))))))).
n-m0416-5p	n-m0416	220	-119.4	.((((((((((..(((.((.(((((.((((((..((.((((...(((.(((((((((.(((........)))..))))))))))))...)))).))((((((((...((((..(((....(((((......)))))..)))..))))))))))))((((.(((....))).))))...(((....))))))))).))))).)))))..))).))))))).
n-m0417-5p	n-m0417	91	-28.1	....((((...((((.(((((((((((((((((..(((...((....))...)))..))))))))))))))))).))))...)))).....
n-m0418-5p	n-m0418	188	-57.2	((...(((((((((((((.((((((..(((....((((.....))))((((((..(((((....)))))..))))))..(((((......)))))..(((((.(((((...(((((.............))))).)))))...))))).......))).)))))).)))))...))))))))...)).
n-m0419-5p	n-m0419	111	-38.5	(((((.(...((((((((((.(.(((((((......(((.(((.((((...((.....))...)))).))).)))....))))))).))))).))))))...)..))))).
n-m0420-3p	n-m0420	263	-71.3	.(((((.(((.(((.(((((((((.(((((((.((((...(((((.....((((...........................((..((((.((...(((((((((.......)))))).)))...)).))))..)).))))(((....)))..........(((((...)))))..(((.(((.....))).)))..))))).....))))......((((((...)))))).))))))).))))))))).))).)))))))).
n-m0421-3p	n-m0421	123	-50.9	.((((((((((((((((((((((..((((..(((((((....(((((((..(((((((.......)))))))..)))))))....))))))).))))..))).))))))))))))))))))).
n-m0422-3p	n-m0422	342	-83.3	.........((((....((((.((((((.(((((((((((...((.(((((......))))).))..))))))(((......)))......((((((....(((((...((((..(((((.(((((((.((((((..((.........))..))))))..))))...((((......)))).))).)))))..))))..)))))))))))...((((....(((.(((.((((((.(((...)))))))))))))))...))))...((((((......((.........))......))).)))....))))))))))).))))....)))).........
n-m0423-3p	n-m0423	204	-66.2	..((((((((((((((..(((.(((((((((((.......(((((..(((((.......)))))...)))))..((((((...(((((((((((.((((.(((((((.....))))))))))))))).......))))))).)))))).((((.((........)).))))))))))))))))))..)))).))))))))))..
n-m0424-3p	n-m0424	183	-45.5	........((.((((..(.(((((((((((.(((((((.........)))).))).......(((((((........)))))))................((((((((((((.....((((........)))).)))))).)))))).......))))))))))).)..))))))........
n-m0425-5p	n-m0425	117	-54	((((((((((((((((((.(((((.(((((((.((((((((((((((.((((............)))).)))))))))))))).))))))).))))).)))))))))))))))))).
n-m0426-5p	n-m0426	117	-54	((((((((((((((((((.(((((.(((((((.((((((((((((((.((((............)))).)))))))))))))).))))))).))))).)))))))))))))))))).
n-m0427-5p	n-m0427	74	-33.2	.(((((.(((.((.(((((((((...((.(((..((....))..))).))...))))))))).)))))))))).
n-m0428-3p	n-m0428	119	-36	.(((((((....(((........)))........................(((((((...((.(.(.((((((.(((.((.....)).))).))))))).).)))))))))))))))).
n-m0429-3p	n-m0429	155	-45.2	.......(((((((((..((((.(((((((((.(((..........(((((.(((..(((((((......(((.....))).....)))).)))..)))........))))).......))).))))))))).)))).)))).))))).......
n-m0430-3p	n-m0430	123	-28.9	...(((((((.........((.....)).........)))))))(((...((((..(((((.((.((((((((((.(((....))).))..)))))))))).)))))...))))...)))...
n-m0431-3p	n-m0431	79	-20.1	..(((.(((..((((..((((((((((.((((.(((((......)))))))))))))))))))...))))))).)))..
n-m0432-5p	n-m0432	148	-69.9	....(((((.(((((((((.((((((((((((((((((((..((((((((((((......(((((((((.......))))))...)))......))))))))))))..)))))))))))))))))))).))))))))).)))))....
n-m0433-5p	n-m0433	148	-57.7	....(((((.((.((((((.((((((((((.(((((((((..((((((((((((.........((((((.......))))))............))))))))))))..))))))))).))))))).))))))))).)).)))))....
n-m0434-3p	n-m0434	121	-40.6	.....(((((((((.((((((((..((((......(((((.(((.....)))..)))))..(((((((((((...))))).))))))))))..))))).))).)))))....)))).....
n-m0435-3p	n-m0435	115	-26.3	.((((...((((((((((.((.((.((((((....(((((.(((..(.(.((((....)))).).)..)))..)).))).....)))))).)).))))))).)))))....))))
n-m0436-3p	n-m0436	269	-162	.(((((((((...(((((((((((((.(.((.((((..(((((((((((...(((((..((.(((((.(((....))))))))(.(((((((((..(((((((...)))))))))))).)))).).(((((((((((((((.((.....)).).)))))))))))))))))))))....(((((((..(((((((((((....))))).))))))))))))).)))))))))))))))...)).).)))))))))))))))))).))))
n-m0437-3p	n-m0437	85	-21.5	....(((.((((..(((.(.((((..((((((((((.((........)).).)))))))))..)))).))))..)))))))....
n-m0438-5p	n-m0438	201	-60	....((.((...(((((((((((((.(((((...((((..(((......)))..))))(.(((((.((.((((((((((..(((((((..(((((.....))))))))))))))))))........(((((((.........)))))))..)))).)).))))).))))))..))))))..)))))))....)).))....
n-m0439-5p	n-m0439	91	-31.3	(((........((((((((((..(((.((((.(..(((((......)))))..).)))).)))....))))..))))))........))).
n-m0440-3p	n-m0440	236	-80.7	...(((((.(.((((...((..((((((((((((((((.((((...))))....(((((((((((((.((.......((.((.((......))..)))).((((((..(((.....(((.((((....(((((......)))))....)))).)))...))))))))).........)).)))))))))).)))....))))..)))))))))))).))...)))).))))))...
n-m0441-5p	n-m0441	273	-145.3	(.((((.(.(((((((.((((.(((((.(((.(((((((((((..(((..((((..((((.(.(..((((.......))))..).)))))..))))..))))))))))))))...))).))))))))).))).)))).).)))).).(((((((.(((((..((((.(((((((.(((((((..((((..(((.((((((((........)))).........)))))))..)))).))))))).)))))))..))))..)))))))))))).
n-m0442-5p	n-m0442	71	-27.9	.((((((((((((.((.((.(((((((..(((.....))))))).))).)).)).))))))..))).))).
n-m0443-3p	n-m0443	169	-32.2	.((((...(((..((.(((((.((....(.((((.((((.......(((..((((((((...(((...((....))...)))...))))))(((((........)))))(((......)))...))..)))......)))))))).)..)).))))).)).))).))))
n-m0444-3p	n-m0444	145	-36.9	.....(((((((((((((...(((..(((((((...(((((((((((((((((...(((....)))...)))))..(((.((((...)))).))).)).))))))))))....)))))))..))))))))))))..)))).....
n-m0445-3p	n-m0445	112	-55.3	...(((((((((((((((((((.((((((.(((((((((((((((......................))))))))))))))).)))))).)))))))))))))))))))...
n-m0446-3p	n-m0446	239	-52.2	.((((((((((((.((((...((.(((.(((.(((((.......(((((.(((((.(((.........)))..))))))))))..((((.(((((((....((((..(....((((.......))))..)..))))..))))))).))))...(((.(((((.((.((((((.....))))))...))))))).)))......))))).))).))).))..)))).)))))))))))).
n-m0447-5p	n-m0447	134	-76.67	(((((((((((((((((((((((((((((....(((((((((((((.........................................)))))))))))))....))))))))))))))))))))))))))))).
n-m0448-3p	n-m0448	174	-62.4	...((((((((.((((((((((((((((((((((.((((((((((.((.(((((((((.((((((.((((((((.(((..............))).))))))))..)).))))...))))))))).)).)))))))))).)))))))))))))))))))))).))))))))...
n-m0449-3p	n-m0449	103	-44.2	.(((.(.(((.((((.((.((..((((((((((((......((((((....))))))....))........)))))).))))..)))))))).))).).))).
n-m0450-3p	n-m0450	261	-84.7	.........((((((.......)))))).....((((((((((((((((((.((((....((((.........(((.((((....))))..))).........))))........((((((((((((......(((......))).......((.((((.((((...)))))))).))..((((((((.......)))))))).........))))).)))))))))))..)))).)))))))))..))))).........
n-m0451-5p	n-m0451	108	-26.4	(((..((((.(((((((((((.((((....(((((.(....((((.(((((...)))))..))))..).)))))....)))).))))...))))))).))))..))).
n-m0452-3p	n-m0452	157	-42.7	.....(((((.(((((.((((((.((..((((((..(((...(((((((((.((.......((((.......)))).....((((((((......)))).))))...)).))))))))).)))..)))))).)))))).)).)))))))))).....
n-m0453-5p	n-m0453	222	-38.3	......(((((.(((((((.(((((...(((.......((((....((((...((((....(((((.....(((.......)))...))))).((((((((((....(((((...((((((...........)))))))))))....)))..))))))).))))....)))).....))))........)))...)))).)..))))))).)))))......
n-m0454-5p	n-m0454	290	-56.6	(((((.((((.((((..((((.((((.((((..((((((...((.....))...))))))..))))..)))))))).)))).))))..((((((.......((((........))))))))))..(((.(((.....))).)))...........((((..((.(((.((((.(((((((.(((((........))))).))..........))))))))).))).))...))))...(((((((.((((((........))))))..))))))).........))))).
n-m0455-3p	n-m0455	159	-26.7	.(((((((.....((((((.(.((((.((((((((((((.((((..(((((.(.((.(((((((.(((((.(((....)))))))))))))))..)).).)))....))..))))..)))))...)))).))).)))).).))))))....))))))).
n-m0456-3p	n-m0456	154	-83.5	.((((((((((((((((((((((.(((((((((((((((((((((......((((((.((((((...((((((((....))))))))......)))))).))))))...))))))))))))))))))))).)))))))))))))))))))))).
n-m0457-3p	n-m0457	196	-76.3	.((((...((((((((((.(((.(((((((((((..(((((.(.((((..((((....)))).((((((((...))))))))....(((((((((.....((((........................)))).....)))))))))........)))).).))))))))))))))))))).)))))))))).))))
n-m0458-3p	n-m0458	191	-65.8	.(((((((((((((((((((((((.(((((((((((.(((((((......((((((.......))))))........)))))))..(((((((.(((....................))))))))))(.(((((..............))))).)..))))))))))))))))))))))))))))))))))
n-m0459-3p	n-m0459	83	-44.3	....((((((((((((((((((((.(((((.(((((...........))))).))))).))))))))))))))))))))....
n-m0460-3p	n-m0460	328	-113	.(((..(((((((((((((((((.(((.(((((.((((((......))))))))))).((((....(((.(((((((..((((...((((((....))))))((((((...((((((.....))))))..)))))).((..(((((.((((...............)))).))))).)).......))))..))))))).)))....))))((((((..((...(((((...((.((((((..((.((......)).))..)))))).)).))))).....))..)))))).........))).))))))).))))))))))...)))
n-m0461-5p	n-m0461	130	-28	.((((...(((((.((((.((((((.((((.(((.....((((((.((.......((.((.((((...))))))..))........)).)))))).....))))))).)))))).))))))))).)))).
n-m0462-3p	n-m0462	78	-21.7	...........((((..(((..((..(((((((((.(......).))))))))).))..))).))))...........
n-m0463-3p	n-m0463	78	-21.7	...........((((..(((..((..(((((((((..(....)..))))))))).))..))).))))...........
n-m0464-3p	n-m0464	110	-29.1	.............(((((......)))))..............((((..(((..((..(((((((((.((....)).))))))))).))..))).))))...........
n-m0465-3p	n-m0465	253	-66.6	(((((((((((((..(((((..((.(.(((((.....((((((((((((((.(((((.....((.((((......)))).)).....)))))(((...)))(((((.((((.....)))).....)))))........(((......)))......((((.......))))...)).))))))))...................)))))))))..).))...)))))..))))).))).........))))).
n-m0465-5p	n-m0465	253	-66.6	(((((((((((((..(((((..((.(.(((((.....((((((((((((((.(((((.....((.((((......)))).)).....)))))(((...)))(((((.((((.....)))).....)))))........(((......)))......((((.......))))...)).))))))))...................)))))))))..).))...)))))..))))).))).........))))).
n-m0466-3p	n-m0466	172	-55.4	..(((...(((((((((.((((.((((.(((......))).)))))))).))))))))))))(((((((.((.(((...(((((((((((((((((......))))((.((((((........)))))).))......))))))))..))))).))).)).).))))))...
n-m0467-5p	n-m0467	82	-28.3	...((((((((((((.((((((((.(.((((((........)))))).).)))))))).))))))........))))))...
n-m0468-5p	n-m0468	69	-25.6	.((.(((((..(((((((.(((.((..((((.......)))).)).))).)))))))))).))...)).
n-m0469-3p	n-m0469	129	-41.1	......((.(((((.((((...((((.((((.((((.((((((..((((((....))))))..)))))).))))((.((.(((...))).)).))......))))))))..))))))))).))......
n-m0470-3p	n-m0470	297	-88.4	.............((((((((((((((((((.(((((((.(((...))).)))))).(((((.((.(((.......(((...)))....))))).)))))(((.(.(((((......((..(((((((....((((((((....................)))))))))))))))..)).(((((....)))))......((((((.....)))))).)))))).)))((((((((((....)))))))).)).........).))).))))))))).)))))).............
n-m0471-5p	n-m0471	331	-87.3	..........((((((((.((((((((((......((((((((((((((((..((..............))..)))))))))((((.((((((((..(((((...((........)).(((((((((((((.........)))))))).)))))(((((((...((((((.......))))))....)).)).)))..)))))))))))))..)))).....((((.((((((((((((((((((((...)))))))).))....)))))))))).))))..)))))))..........)))))))))).))...))))))..........
n-m0472-5p	n-m0472	319	-46	......(((((((..((((..((((((((((.((((....((((((..((((((..(.(((((((((((((((.(((...(((((.((((.....)))))))))...)))))))))))......(((((((.....))))))).(((((.(((..............................))).)))))))))))).).....)))))).))))))................(((((...........))))).......(((......)))....))))..))))))))..))..))))..)))).)))......
n-m0473-5p	n-m0473	173	-79.8	..(((.(((((((((((((((((((((((((.((((((((((.((((((((((((((...(((((((........(((((((((((.....)))))))))))))))))).)))).....)))))))))).)))))))))).)))))))))).))))))))))))))).)))..
n-m0474-3p	n-m0474	151	-58.1	.(((((..((.(((.(((((((((.((.(((((((((((.......)))).(((((((((.......))))))))).....((((((....))))))((((((....))))))....))).))))))))))))))).))).))..))))).
n-m0475-3p	n-m0475	159	-100.2	.((((((..((..((((((.(((((((((((((((((((((((((((((.(((((((((((((((.((((((((((((....)))))))))))).))))))))))))))).))))))))))))))))))))))))))))).)))))).))..)))))).
n-m0475-5p	n-m0475	159	-100.2	.((((((..((..((((((.(((((((((((((((((((((((((((((.(((((((((((((((.((((((((((((....)))))))))))).))))))))))))))).))))))))))))))))))))))))))))).)))))).))..)))))).
n-m0476-3p	n-m0476	237	-76	((((((((((.(.(((..((((.........))))..))).)))))))...((((((((..((.((((.((((((.(((((((((..(((..((((.....))))..))))).)))......(((((((.((((.....(((((.....)))))))))))))))).((.((((((.(((....))))))))).))....))))...)))))))))).)))))).)))).))))....
n-m0477-3p	n-m0477	151	-53.2	.((((((.((.(((.(((((((((.((.((((........((((.....))))(((((((.......)))))))......((((((.((..((((......))))..))..))))))....))))))))))))))).))).)).)))))).
n-m0478-5p	n-m0478	317	-128.9	...(((.((((((.((.((.(((((((.(((.....))).)))).))).)).)).))))))..(((((.((((((..((((.....))))))))))((((((....))))))......((((((((((((.(..(((((.(((....))).))))).......((((((((((....)))))))))).(((((((......)))))))..........).)))))))))))))))))((((((.........))))))(((((...)))))...((((.(((((..(........)..)))))..))))))).....
n-m0479-3p	n-m0479	95	-40.6	.((((....(((((.((.((((((((((((((.((.((((............)))).)).)))))).)).))))))..)).)))))....)))).
n-m0480-5p	n-m0480	77	-27.3	(((((((...(.(((.((((((((.((((.((((......))))...))))))))).))).))).)...))))))).
n-m0481-5p	n-m0481	78	-29	((((((((.(.(((.(((((((((.((((.((((......))))...))))))))))))).))).)...)))))))).
n-m0482-5p	n-m0482	257	-104.6	..(((((((((((((((((((.(...((.(((.((((.(((.((((.(((............))).))))...)))(.(((((((...))))))).).(((((((.((.....(((.(((.((((.......)))).)))..))).....)).)))))))(((((...(((.((((.(((((......)))))...)))).)))..))))).....)))).))).))...).))))))))))))..))))..)))..
n-m0483-3p	n-m0483	124	-40.9	.((.((.((((.((((.(((((((((((.(((((((((.((((((((..(((((((((....)))))))))...)))))))).)))))......)))).)))))))))))..))))))))))))
n-m0484-5p	n-m0484	104	-27.1	....(((((((((.((((((...(((.(((((((....(((..((((..((((......)))))))))))...))))))).))))))))).)))))))))....
n-m0485-3p	n-m0485	292	-74.6	.........(((((.(((.(((((.((((..((((((((((((((((.((.....))))))))))...........)))))))).....((((...(((.(.....).)))...))))(((.((((...((((((((((((.((.....(((........)))........((((((((.....((.(((((((...................))))))))).......))))))))........))..)))))).))))))..)))).)))..)).)))))))))))))))
n-m0485-5p	n-m0485	292	-74.6	.........(((((.(((.(((((.((((..((((((((((((((((.((.....))))))))))...........)))))))).....((((...(((.(.....).)))...))))(((.((((...((((((((((((.((.....(((........)))........((((((((.....((.(((((((...................))))))))).......))))))))........))..)))))).))))))..)))).)))..)).)))))))))))))))
n-m0486-3p	n-m0486	102	-32.5	.(((..((((((((..(((((((.((((((((...((.(((((((((............))))))))).)))).)))))).)))))))..)))))))).)))
n-m0487-5p	n-m0487	136	-40	(((((((..(((((((((..(..((((.(((((((........))))....))).))))..)..)))))))))..(((((.((((((((....(((((......)))))...)))..))))).)))))))))))).
n-m0488-5p	n-m0488	284	-81.9	..((((((((((.(((((((.((((((((.(((..((((((.((.((((((.....((((((..(((.(((((...((......)).))))))))...))).)))....)))))).)).)))))).(.((((((.......)))))).)(((((((((...)))))))))...((((((((.......((....))......))))))))....((((.....((((........))))....)))))))))))))))...))))))).)))..))).))))..
n-m0489-3p	n-m0489	96	-29.3	.(((((((.((((.((....(((((((((......(((.((((......)))).)))...)))))))))..)).))))...)))))))........
n-m0490-5p	n-m0490	301	-99	........((((((.((((((..((((..(((((((((((.......))))))((((.....))))((.(((...(((((.....)))))...)))))...(((((.(((((((.((...(((...)))...))...))).(((((......(((((((.((((........((.((((.(.((((((.(.(((.......))).).)))))).).)))).)).......))))))))))).....)))))..)))).)))))...)))))..))))..))))))..))))))........
n-m0491-5p	n-m0491	138	-41.8	(((((.(((.((...((((((((((((((..(((....)))(((((.....)))))...((.(((((((.(((((...........))))).)))))))))..)))))).)).))).)))...)).)))...))))).
n-m0492-5p	n-m0492	68	-24.3	..(((.((((.(((((((..(((.((.((((......)))).)).)))..)))))))))))..)))..
n-m0493-3p	n-m0493	98	-25.1	.(((.((...((.((((((((((...((.(((((((........((((..((((....))))))))))))))).))))))).))))).))...)))))
n-m0494-3p	n-m0494	152	-44.2	.((((..((..((((((..(((((((((((((((.(((....(((((.(((((.....))))).)))))...(((.(((.(((.....)))))).))).(((((.....))))))))..)))))))))))..)))).)))))).))..))))
n-m0495-5p	n-m0495	73	-26.3	...((((..((((((.((((((((.(..(((((........)))))..).)))))))).)))))).))))...
n-m0496-3p	n-m0496	349	-77.3	..((((((((.....(((((((((.(((((..(.((((((((((....(((.........)))..(((((..(((((((......(((((...)))))....))).)))).))))).......(((.((...(((...(((((((............(((......)))..(((((((...))))))).........(((.(((((.((((...))))........(((...........)))))))).))))))))))))).)).)))...(..(((((......)))))..)...............)))))))))).)..)))))))).)))))).))))))))..
n-m0497-3p	n-m0497	130	-32.8	..........((((...((..(((((.((((((((...(((........)))...)).....(((((((.....))).....))))...(((....)))))))))))))).))...))))..........
n-m0497-5p	n-m0497	130	-32.8	..........((((...((..(((((.((((((((...(((........)))...)).....(((((((.....))).....))))...(((....)))))))))))))).))...))))..........
n-m0498-3p	n-m0498	160	-79.6	.(((.((((((((((((((((((((.((((((.((.(((((((((((((((((..(((.((((((.((.(((.((((((....)))))).))).)).)))))).))).))))))))))))))))).)).)))))).)))))))))))))))))))).)))
n-m0499-5p	n-m0499	335	-77.1	((((.(..(((((..(.(((.((((((((((((...............((.((((.((((........(((........)))...((((.((....(((((.......)))))...)).)))))))).))))))....(((((((.((..(((...((((((.....)))))))))..))....((.((((...((((....)))).))))))....(((..(((((((........))..)))))..))).(((((((((......))))))))).............))))))).....))))))).))))).))).)..)))))..))))).
n-m0500-3p	n-m0500	96	-22.3	..........(((((((((...((...(((((((((.(((..................))).)))))))))))...))).))))))..........
n-m0501-5p	n-m0501	225	-105.4	.........((((((((((((((((((((((.(((((((((.(((((((.(((((((((((((((.(((((((((((((((((((((((((.....))))))))...(((((((((((((.....)))).)))))))))...))))))))))))))))).))))))))))))))).))))))).))))))))).)))))))))))))))))))))).........
n-m0502-5p	n-m0502	82	-21.6	...(((((....(((((.(((.((((((((((.((.((.....)).)))))))).))))..))).)))))....)))))...
n-m0503-3p	n-m0503	175	-57.6	..(((((((...(((((.(((((((((((((((((((.(((......))))))))))...((((....)))).((((..((((.((.(((((........))))))).((((..(......)..))))...))))..))))....))).))..))))))).))))))))))))..
n-m0504-5p	n-m0504	254	-67.3	(((..(((((((((((((.((...((((((.((((.......)))).)))))).)).)))))))..))))))..)))((((.(((((((((....((((..((...(((((....)))))...))..)))).(((((((((((((...(........)...)))))..........((((((......(((...(((((((...)))))))....)))......))))))))))))))))))))))).))))..
n-m0505-3p	n-m0505	130	-39.8	.....(((.(((((.((((.((.(((.((((.((((.((((((..((((((....))))))..)))))).))))(((.((........)).))).......))))))))).)))))))))..))).....
n-m0506-5p	n-m0506	254	-67.3	(((..(((((((((((((.((...((((((.((((.......)))).)))))).)).)))))))..))))))..)))((((.(((((((((....((((..((...(((((....)))))...))..)))).(((((((((((((...(........)...)))))..........((((((......(((...(((((((...)))))))....)))......))))))))))))))))))))))).))))..
n-m0507-5p	n-m0507	104	-22.9	(((((..((((((..(((((((((.((((..(((.(((((..(((((..........)))))))))).)))..)))).)).)).)))))...))))))))))).
n-m0508-3p	n-m0508	226	-65.6	..(((.((.....(((((((((.((((((.((((((.....))))....((((((((...((((((((((((((....)))))).........))))))))((((((....)))))).))))))))..(((((.(((((((((.......)))........))))))))))).(((((((........))))))).)))))))).)))))))))....)).)))..
n-m0509-5p	n-m0509	338	-93.9	.(((((((.((((((..(((((((((.((((((((((..((.((((((.(((((.((.((((((.(((((((((((((.........((..(((...)))..)).......((((........))))......(((((((...((....)).....)))))))..((((......))))....((((....))))(((((((....)))))))((((.(((.(((...))))))...))))....)))))))))).))).)))))).)).)))))))))))..))..)))))...))))).)))).).))))..)))).)).)))........)))).
n-m0510-5p	n-m0510	159	-52.2	.(((((..((((((((.((.((((..((((.....(((((.(((..((((...))))(((((((((.((((....((((((((((....)))))))))))))).)))).)))))..))))))))...))))...)))).)).)))..))))).))))).
n-m0511-5p	n-m0511	71	-31	.((((((((((((.((.((.(((((((((((.....)))))))).))).)).)).))))))..))).))).
n-m0512-5p	n-m0512	69	-18.2	((((((...((((((((.(..((((.(((.((.......)).))).)))).).))).))))))))))).
n-m0513-3p	n-m0513	156	-51.4	.(.(((.((((....((((((.(((((((((((..(((((........((((.(((.((((..((((((..(((((........))))).))).))).....))))))).))))..))))).....)))).)))))))))))))..)))).))).)
n-m0514-3p	n-m0514	169	-39.3	..((((........((.(((((.(((.((((...(((((((((((((((((.....)))))...............((((((.((............)))))))).))))))...(((...(((....))).)))..))))))...)))))))..))))).))))))..
n-m0515-5p	n-m0515	117	-35.8	...(((((.(((.(.(((((.(((..(((((.((..((((.(((((((((........)))))))))))))..))...........))))).)))..))))).).))).)))))...
n-m0516-3p	n-m0516	105	-35.8	..(((((..(((..((((((...((((.(((..(((.(((((..(.(((((....))))).)..))))).)))..)))..)))).)))))).)))...)))))..
n-m0517-5p	n-m0517	69	-23.5	..((((((.(((..(((((.(((((((.((((...))))..))))).)))))))..)).).))))))..
n-m0518-3p	n-m0518	79	-25.9	.....(((((.(((..(((((.(.(((((((((.(((........))).))))))))).).))))))))))))).....
n-m0519-3p	n-m0519	113	-62.7	.(((((.((((((((((((((((((((((((((((((((((((((........................)))))))))))))))))))))))))))))))))))))).)))))
n-m0520-3p	n-m0520	331	-110.3	..((.(.(((((((((((((((((((((...(((((.....)))))....(((((((.((((...(.((((((..((.(((.(((((((.((((.(((((((((..(....)..))))))((((((.((((((((....................((((.((((.......))))))))..))))))))))))))...((((((....)))).)).....)))..)))).))))))).))).))..)))))))...))))..............((((((...))))))...))))))).)).)))))))))..)))))))))).).))..
n-m0521-5p	n-m0521	152	-44.2	(((((((((((((((((....((((((((((((.(((.....((((((.((((((((((..(((((((...)))))))..............))))))))))))))))......))).))))))))))))....))))))))))))))))).
n-m0522-3p	n-m0522	143	-30.5	..((((((.(((.((.(((((((.((((((.(.((((...(((........(((.((((((...((.........)).)))))).)))..........)))....)))).).)))).)).))))))).)).))).))))))..
n-m0523-3p	n-m0523	143	-28.1	..((((((.(((.((.(((((((.((((((.((((((...(((........(((.((((((...((.........)).)))))).)))..........)))....)))).)))))).)).))))))).)).))).))))))..
n-m0524-3p	n-m0524	131	-39.5	......((((((.(((((.((((.((.((((.((((.....(((((((.((((((((((((.........)))).)))))))).)).)))))......)))).)))))))))).)))))))))))......
n-m0525-3p	n-m0525	316	-86	.....(((((((((((((((.((((((((((..........((.((((((.........))))))))..(((((..((...(((..(((....((((((((.(((......)))....((((..((((.((((...((((((....))))))(((........)))))))))))..))))........(((((..((.(((((((...))))))).)).)))))))))))))....))))))..(((((...........)))))......))..))))).))).)))))))...))))))).)))))))).....
n-m0526-5p	n-m0526	195	-36.5	..(((......((((.(((((((.((((((((((.((......(((((((.(((...(((...((..((......))..))...)))..)))))))))).....((((((....(((......)))....))).)))...........((......))..)).))))))))))))))))).)))).....)))..
n-m0527-5p	n-m0527	177	-56.6	(((..((.(((((((((.((....((.(((((..(((((((((.((.....)).))).....(((((((((((..((((.....((((((....))))))......)))).....)))))).))...))).......)))))).))))).)))).))))))))).))......))).
n-m0528-5p	n-m0528	117	-49.7	((((((((.(((((((((((((((.(((((((.((((((((((((((......................)))))))))))))).))))))).))))))))))))))).)))))))).
n-m0529-5p	n-m0529	151	-38	..(((((((((.(((((..((((((((((((((.(((.....(((((((.((((((((.........(((((.(((........))).))))))))))))))))).))).....))).))))))))))))))..))))).)))))))))..
n-m0530-3p	n-m0530	84	-18.7	.((((.((...((..(((((((..((.((((((((.(..((.......))..).))))))))))))))))).))...)))))).
n-m0531-5p	n-m0531	172	-96.4	(((((((((((((((((.(((.(((((((((((((((((((.(((((((((((((((((((((((((..(((....)))...))))((((........)))))))))))))))))))))))))........))))))))))))))))))).)))))))))))))))))))).
n-m0532-5p	n-m0532	294	-57.3	((((((.((..((((((((((..(((((((((((...((((((..(((....((((((((((((((((((.(((.........................((((......((((......))))...))))...)))))))).))))))).))))))..((..(((((....))))).))......(((((((..(((((((.(((........))))))))))..)))))))..(((.....)))))).)))))).))))))))))).)))))))..)))..))...)))))).
n-m0533-5p	n-m0533	267	-63.3	..((((((.((.((((((.((.((.(((((((((.......((((((((((.......(((((...((((....))))..)))))......)))).))))))...((((.((.(((((((...))))))).))..)))).........((((((((((.((....)).))))))))))(((((.((((....)))).)))))..............(((((....)))))...))))))))))).)).)))))).)).)).))))..
n-m0534-5p	n-m0534	187	-37.1	..(((((..(((..((((((..(((((((((((((((((..(((((((.((((.(((((((((............................))))))))).............)))))))))))...))).))).....)))))))))))....))))))..)))..((....)).....)))))..
n-m0535-3p	n-m0535	300	-74	......(((((.(((((((....))))))).))))).((.(((((((...((.(((.(.((((..(((((((((((((.((((.((.......)).)))).))))))))).(((((......((((....(((((...((((.(((..((((((((((...(((.....((((.....)))).....)))....))))))))))...))).))))...)))))...((((....))))...))))......)))))....))))...))))).))).))))))))).))...........
n-m0536-5p	n-m0536	305	-69.9	...(((((.((((((((((((...(.(((((((((((((((((.(((((.((((((((.((.(((((.(.((((.(((((((((((((...(((((...........((((....))))..)))))...)))))))))..((((((.................)))))))))).)))).)..))))).)).))))))))...)).))))))))).(((((.(((((..((((.((.((.....))..)).))))))))).)))))))))))))))).)..)))))))...)))))..)))))...
n-m0537-3p	n-m0537	214	-144.9	.(((((((((((((((((((((((((((.(((((((((((((((((((((((((((((((((((((((((((((((((((((((((.(.(((....((....((........))....))...))).).))))))))))))))))))))))))))))))))))))))))))))))))))))))))).)))))))))))))))))))))))))))
n-m0538-5p	n-m0538	107	-30.6	.....(((((((((((((.(((((((.((..(((.....((((.(((.(.......).))).))))...)))..))..))))))).)))..))))).))))).....
n-m0539-5p	n-m0539	107	-31.3	.....((((.((....((((((((((((..((.(..(((.....(((((((((....)))))))))..)))..)..))..)))).))))))))...)))))).....
n-m0540-5p	n-m0540	107	-31.3	.....((((.((....((((((((((((..((.(..(((.....(((((((((....)))))))))..)))..)..))..)))).))))))))...)))))).....
n-m0541-3p	n-m0541	145	-32.4	.....(.(((...(((((.((((((((((((.......((((((((((......)))))..))))).((((..((((......)))).))))...((((.........)))).)))..))))).)))))))))..))).).....
n-m0542-3p	n-m0542	129	-41.2	.((((.(((((((....(((((....((((.(((((((((((((.(.((((......))))).))))))..((((.(........)))))...))))))).))))..)))))...))))).)).)))).
n-m0543-3p	n-m0543	156	-76.6	..(((((((((((((((.((((((((((.((((((((((((.(((.((((((.((..((((((((((((((...........)))))).)))...)))))..)).)))))).))).)))))))))))).)))))))))))))))))))))))))..
n-m0544-5p	n-m0544	167	-62.2	(((.((((..((((((((((((..((((((((...((.(((.(((((........((((((((.((.(((((((((..((..(.........)..))..))))))))).)).))))))))))))).))).))....)))))))))))))))))))).))))..))).
n-m0545-3p	n-m0545	166	-55.4	(((((((...)))).)))...((((((((....((((...)))))).))))))(((((..........((((((.....)))))).)))))(((((...(((..((((.(((((((((.(((..((((....)))).))).)))).))).))))))))).))))).
n-m0546-5p	n-m0546	333	-90.3	.((.((((((((.(((((((((.(((((.....(((.(.((..((((((...(((..((((((((....................))).))))))))...))))))...))).))).(((((((((((....)))))....)))))).(((((....((((((((((((((......(((....(((((.(((.((((...(((((((.((((.(((....))).)))).)))))))............)))).))).)))))..))).....))))).)))))))))...)))))....))))).))))))))).)....)))))))..)).
n-m0547-3p	n-m0547	151	-36	.(((.((......((((((...((((((((((.((..(((.....((((.((((((...(((.(((((.......(((........)))..))))).))).)))))).)))).)))..)).))))))))))..)))))).....)).))).
n-m0548-5p	n-m0548	160	-55	..(((((..(((((((.(((((((((((((...((((((((((.(((((.((((((((((((((.(((.((.....)).))).))))))))).............))))).))))).))))))))))...))))))))))))).)))))))..)))))..
n-m0549-3p	n-m0549	148	-37.6	.(((((.((...((.(((((...(.((((.(((((((((........((((....))))..(((((((.(....).))))))).((((.(((((....))))))))).......))))))))).)))).)))))).))..))))))).
n-m0550-5p	n-m0550	204	-68.8	(((((((...(((((((((((((((.(((((...(((((((.((((((((((.(((.(((((((((((.(((..((((..((((((((((........))))..............).)))))..))))..))).))))))))))).))).)))))))))).)))))))...))))).)))))))))))))))...))))))).
n-m0551-3p	n-m0551	178	-95.8	.((.((((((((...)))((((((.((((((((.(((((.(.((((..((((.((.((((.((.(((((.((.(((((((((((((.........)).)))))))).)))..)).))).)).)).)).)).)).)))).)))).)))))).).)))).))).))).))).))))))).
n-m0552-3p	n-m0552	73	-18.5	.((((((....((((((.((((...(((((.(.(((...))).).)))))...)))).))))))...))))))
n-m0553-5p	n-m0553	297	-78.6	....((((((((((((..(((.((((((.((.(((((((..((((....(((.........))).((((((...)))))).((((((((.(((..(((.((.......)).)))....))))))))))).(((((.(((.........))).)))))...((((((....)))))).(((((..((((((........)))))).....)))))))))..))))))).................(((.((...)).)))....)).)))))...).)))..))))))))))))....
n-m0554-5p	n-m0554	296	-74.3	....((((((((((((..(((.((((((.((.....((((............)))).........((((((...))))))..(((((((.((((((.(....((((.(((((.......((((....)))).......)))))..))))..((((((...((((((...))))))))))))..((((((........)))))).......((((((....))))))...............).)))))).)).....))))))).)))))...).)))..))))))))))))....
n-m0555-3p	n-m0555	149	-71.1	.((((((((((.((((((((.((((.((((((((((((((((..((.(((((..(((((((((((((.............))))))))...)))))..))))).))..)))))))))))))))).)))).)))))))).))))))))))
n-m0556-3p	n-m0556	106	-30.6	.(((.(((((.............(((((........)))))(((.((((...((((((((.((.(........).)).)))))))).)))).)))..)))))))).
n-m0557-5p	n-m0557	249	-78.1	..((((((((..((((((.((((..((((.((((.((((((.(.(((((........)))))).)))).((((....))))((...((((((((..(((((((((((((((.(((((((.((....(..((((....))))..))).))))))).))))))))))).....(((..((.......))..))).))))..))))))))..)))).)))).))))...)))))))).))..))))))))..
n-m0558-5p	n-m0558	169	-65.8	..((((....(((((..(((((((((.((((((((..........((.....))((((((((.(((.((.......)))))))).))))).......(((.((((((((.((....)).)))))))).))).......))))).)))))))))))))))))..))))..
n-m0559-5p	n-m0559	208	-46.1	((((.(((((((..((((((.((((.(((.(((..((((((.(......).))))))(((.(((((((....((((.........((((((...)))))).........)))).)))))))..)))((((...))))..........((((....))))..........))).))).))))...))))))...))))..))).)))).
n-m0560-5p	n-m0560	249	-74.1	..((((((((..((((((.((((..(((((((((.((((((.(.(((((........)))))).)))).((((....))))((...((((((((..((((((((((((.((.(((((((.((....(..((((....))))..))).))))))).)).)))))))).......(((.......))).......))))..))))))))..)))).)))))))))...)))))))).))..))))))))..
n-m0561-5p	n-m0561	358	-58.7	....((((..((((((.((((((((((((......((((((..(((((..((((((...(((((((.((((((((...........(((((.....................)))))..((.(((.(((((.......)))))))).))...........)))))))).)))))))............................((((((((...((....))...)))))))).......))))))........(((....)))((((((...((........................))...)))))))))))..))))))...)))))).))))))..))))))..))))....
n-m0562-5p	n-m0562	163	-60.4	....(((((((((((((((((((((((((((.((((.((((((.((((.((((.....((((((((((((......................))).)))))))))...)))).)))).)))))).)))).))))))))))))))))))))..)))))))....
n-m0563-3p	n-m0563	78	-24.6	...........((((..(((....(.(((((((((.((....)).))))))))).)...))).))))...........
n-m0564-3p	n-m0564	301	-143.6	(((((((.(((((((((.(((((.(((((((((((((((.((((((((((((((.((((((((((((..((((((((((((((.(((((((((((((.(((((((((...((((((((((((((.(((.((.............................)).))).))))))))))))))...))))))))).))))))))))))).))))))))))))))..)))))))))))).)))))))))))))).))))))))))))))).))))).))))))))).)).........))))).
n-m0564-5p	n-m0564	301	-143.6	(((((((.(((((((((.(((((.(((((((((((((((.((((((((((((((.((((((((((((..((((((((((((((.(((((((((((((.(((((((((...((((((((((((((.(((.((.............................)).))).))))))))))))))...))))))))).))))))))))))).))))))))))))))..)))))))))))).)))))))))))))).))))))))))))))).))))).))))))))).)).........))))).
n-m0565-5p	n-m0565	93	-29.4	.......(((((((((.((((..((((((((........))))).)))...)))).)).)))))))....((((..(((....))).))))..
n-m0566-5p	n-m0566	258	-91.8	(((((.(((((...((((.((((((((((((.(((((((.(.((((((((.((.((.((((((.(((.(((((((((((((....))))).)))..(((((((.((.....)))).)))))............)))))..)))....)))))).)))).))))))))))))))))..(((..(.(((((.(((.(((....))).))).))))).)..)))...)))).))))).))).))))...))))).))))).
n-m0567-3p	n-m0567	89	-24.1	......(((.((.((((((.(((.((((.(((.(((((.((.....))....))))).)))))))))).)))).)).)).)))......
n-m0568-3p	n-m0568	111	-37.8	..((((...((((((((....((((..((((((((.((((..((...((((.((((.....))))))))))...).)))..))))))))..))))))))))))..))))..
n-m0569-3p	n-m0569	140	-61.1	.((((((((.............((((((((((((((((.((((((((((((((((((((((((((.(((.....))).))))))))))))..........)))))))))))))).)))))))))))))))))))))))).
n-m0570-5p	n-m0570	157	-50.1	.((((((..((((((((((((((((((((((((((.(.(((((.(((((.((...(((((....(((((((........))))))).....)))))...)).))))).))))).).......)))))))))))))))))))))).)))).)))))).
n-m0571-5p	n-m0571	151	-65.1	((((((((((((((((((((((((((((((((((((((((((.((.((((.(((((.(((.(((.......................)))))).))))).)))).)).)))))))))))))))))))))))))))))))))))))))))).
n-m0572-5p	n-m0572	176	-82.9	..((((((((((((((((((((((((((((.((((((((((((((((((((((.((.....((((.......((((((((((.(((.....))).))))))))))....)))).....)))))))..))))))))))))))))).))))))))).)))))))))))))))))))..
n-m0573-3p	n-m0573	112	-53.9	.(((((...((((((((((((((((((((((((((((((((((((.....))))))).((((((....)))))))))))))))))))))))))))))))))))...))))).
n-m0574-5p	n-m0574	323	-96.1	.(.((((..((.((((((.(.(((((((((.(((.((((...(((((.(((((((...((((((((.(((((.....)))))......(((.(((((..........))))).))).(((((((((((........)))..(((..(((.(((((((.......))))))))))..)))...))))))))...((((((.....))))))...........))))))))..)))))))..(((((((.(..((((......))))).)))))))...)))))..)))).)))))))))))).).))...)))).)))))).).
n-m0575-5p	n-m0575	185	-43.5	.......(((((((((((..(((.((((((.....(((((((.((((((....(((((((.....((...........)).)))))))..)))))))))))))((((...(((((((.....)))))))...))))...................)))))))))..)).))))))))).......
n-m0576-5p	n-m0576	185	-44.1	.......(((((((((((..(((.((((((.....(((((((.((((((.(..((((.((.((..........)).)).)))).....).)))))))))))))((((((.(((((((.....))))))).))))))...................)))))))))..)).))))))))).......
n-m0577-3p	n-m0577	153	-100.3	.(((((((((((((((((((((((((((((((((((((((.(((((((((((((..............((((..((((.(......))))).))))....))))))))))))).)))))))))))))))))))))))))))))))))))))))
n-m0578-5p	n-m0578	219	-137.6	(((((((((((((((((((((((((((((((((((((((((((((.((((((((((((((((((((((((............((((((((........))))))))...........(((((((((((....))))..))))))))))))...))))))))))))))))))).))))))))))))))))))))))))))))))))))))))))))))).
n-m0579-3p	n-m0579	155	-92.5	.((((((((((((((((((((((((((((((((.((((((.(((((((((((((..............((((.((((.((......))))).).))))....))))))))))))).)))))).))))))))))))))))))))))))))))))))
n-m0580-3p	n-m0580	153	-105.1	.(((((((((((((((((((((((((((((((((((((((((((((((.(((((.....(((.((((.((((.((((.....)))))))).)))))))..))))).)))))))))))))))))))))))))))))))))))))))))))))))
n-m0581-3p	n-m0581	155	-100.5	.(((((((((((((((((((((((((((((((((((((((((((((((.(((((..((((.((......)).))))((((.((((......)))).))))..))))).)))))))))))))))))))))))))))))))))))))))))))))))
n-m0582-5p	n-m0582	152	-108.4	..((((((((((((((((((((((((((((((((((((((((((((((((((((((((((((((((....................))))))))))))))))))))))))))))))))))))))))))))))))))))))))))))))))..
n-m0583-5p	n-m0583	152	-103.2	..(((((((((((((((((((((((((((((((((((((((((((.((((((((((((((((((((....................)))))))))))))))))))).)))))))))))))))))))))))))))))))))))))))))))..
n-m0584-3p	n-m0584	135	-29.9	.((((..........((((((.((.((....(((((.(((((((((.......(((((..((........)).......)))))))))).............)))).)))))....)).))))))))...)))).
n-m0585-3p	n-m0585	134	-27.9	...(((.......(((((((..((.((((((..(.(.(.(..((((...........((..((((((((........))).)))))..)))))).).).).)..)))))).)))))))))........)))...
n-m0585-5p	n-m0585	134	-27.9	...(((.......(((((((..((.((((((..(.(.(.(..((((...........((..((((((((........))).)))))..)))))).).).).)..)))))).)))))))))........)))...
n-m0586-3p	n-m0586	134	-27.3	...(((.......(((((((..((.((((((..(.(.(.(..((((........((.((..(((.......)))..)).)).........)))).).).).)..)))))).)))))))))........)))...
n-m0586-5p	n-m0586	134	-27.3	...(((.......(((((((..((.((((((..(.(.(.(..((((........((.((..(((.......)))..)).)).........)))).).).).)..)))))).)))))))))........)))...
n-m0587-3p	n-m0587	163	-69.8	.(((.((((((((.((((((..((((((((((.(((.(((((((.((.((((.........)))).)))))))))....(.(((((..(((((((((.......)))))))))....))))).).)))....))))))))))..))))))))))))))..)))
n-m0588-3p	n-m0588	115	-35	.(((((..(.(.(((.((.((.((((((((.((.(((((....((((((((.(((........)))))))))))))))).))...)))))))).)).))))).).)....)))))
n-m0589-5p	n-m0589	251	-47.9	...((((((((.(((((((.((((.(((((.....(((..(((((.((((......(((((.....))))).......))))...)))))...)))((((((((......((((.(((((....(((........)))....))))).)))).....))))))))..(((.((((((...((......))...)))))).)))...))))).))).).))))))).))))..............))))...
n-m0590-5p	n-m0590	185	-28.8	...(((....(((.(((...((((((((((.(.(((((..((((((((....((((((((...((((.....))))...))))))))......((((((....))))))))))))))..((((...)))).................)))))).))))))).)))....))).)))...)))...
n-m0591-5p	n-m0591	280	-56.1	((((((.(((...((((((((((.(((((.(.........).))..))).)))))))..))).)))..(((((((...((((((((..........)))))))).....((((.(((((((((((((.(((((((.(((((........))))))))))))..((((.(((.((.....((((((.((.....)).)))))).....))))))))).))))))...)))))))...))))......((((((.....)))))))))))))...)))))).
n-m0592-5p	n-m0592	319	-80.8	.....(((.(((((((..((((.((((((((.(((((((((.......(((((..((((((.....((((((.(((((.....((((....(((((((((((((((..((.(((....))))).....))).)))))))).))))...))))))))).))).)))...(((((((.(...............).)))))))....((((....))))(((((((((((.((...((....))....)).)))))))))))....))))))))))))))))))))..))))))))..)))).)))))))...))).....
n-m0593-5p	n-m0593	322	-74.4	..........(((((((..((((.((((((((.(((((((((.......(((((..(((..((((.(((((((.(((((((....(((.(((...((((((..(((((((((((((....((((((((.............((((.((...(.((((((........)).)))).)...)).))))...))))))))..........))))))))))))).....))))))))).))).......).))))))...))))))).))))...)))))))))))))))))..))))))))..)))).)))))))..........
n-m0594-3p	n-m0594	74	-20.9	.((((.(((.....(.(((((((((((....((((((...))))))...))))))..))))).)...)))))))
n-m0595-5p	n-m0595	180	-50.2	(((...(((((((((((.((((((.(((....((((...((((((((......(((((..((((((.....((((.....((.(((........)))))....))))......))))))..)))))...))))))))....))))....)))))))))....)))))))))))...))).
n-m0596-3p	n-m0596	78	-24.4	...........((((.((((..((..(((((((((.(......).))))))))).))..))))))))...........
n-m0597-3p	n-m0597	233	-61.5	.((.(((((((....((.((((..(((((..((((((.(.(((((((...(((((.........(((((.((.(((((....(((.....(((....((((((.....(((.(((...((((.....)))).))).)))..))))))...)))...))).......))))).)).))))).......))))).))))))).)..))))))..)))))))))))))))))).))
n-m0598-3p	n-m0598	148	-37.8	....((((((.(((((.((((..(.((.(((.((...(((((......((((...((((((...((((...))))..(((((....)))))..))))))..))))......)))))...))))).))).)))))))))))))))....
n-m0599-3p	n-m0599	224	-117.5	....((((((.((((((...(((.(((..(((((((.(((((..((((((........))))))....))))))))))))...))).)))..)))))).))))))...((((((...(((..(((((((((((((((((....((((....(.(((((((..((.((...)).))..))))))).)))))..))).)))))))))))))).)))...).)))))
n-m0599-5p	n-m0599	224	-117.5	....((((((.((((((...(((.(((..(((((((.(((((..((((((........))))))....))))))))))))...))).)))..)))))).))))))...((((((...(((..(((((((((((((((((....((((....(.(((((((..((.((...)).))..))))))).)))))..))).)))))))))))))).)))...).)))))
n-m0600-3p	n-m0600	89	-18.7	..........(((((...(((.((((((.((((((.(((...........)))..))).))).)))))).))).)))))..........
n-m0601-5p	n-m0601	153	-79.3	(((((((((((((((((((((((((((((((((((((.((((.((((((((((.(((((...((((((...((((((...))))))))))))))))).)))))))))).)))).)))))))))))))))))))))))))).))))))))))).
n-m0602-3p	n-m0602	292	-67	.((((((((((((((.((...(((...........))).(((((.....)))))..)))))))).(((.((((((((.(((((((...(((((((..........)))))))...)).......((((((..((.....)))))))).................)))))..)))))))).))).((((((............))).))).(((((..((((.(((.((((..((....(((.((.......)).))).)).)))).))).)))).)))))....))))))))
n-m0603-5p	n-m0603	254	-64.9	....((((.((..((.(((((((.((((((.(((((((((((.(((.(((((((((((..((((.(((...((((((((.((....))....................(((((...((...............))....)))))..))))))))..))).)))))))))))).))))))..))))))..............((((.....)))).)).)))))))))...)).))))).))..)).))))....
n-m0604-5p	n-m0604	160	-57	((((.(((.(((((..((.(.(((((((((.((((......((...((((((..((...((((((.(((.(((..((.(((......)))))))))))..)))))).))...))).)))...)))))).))))))))).).))..))).))))).)))).
n-m0605-5p	n-m0605	97	-33.7	....((((.((((...(((((..((((((((......(((((......))))).......).)))..))))..)))))....)))).))))......
n-m0606-5p	n-m0606	256	-46.2	....(((.(((((((...((((((((.(((((.(((((((((.....((((((((((((.(..(((.((.((.(((((((.((((.(((((..((((((((....((((((.(((...((((....))))....)))..)))))).....))))))))..))))).))))...))))))))).)).)))..).))))))).))))).....))))))))).....))))).))))))))..))))))).)))....
n-m0607-3p	n-m0607	130	-34.3	......((((.((((((..((((((((((((((.(((..((((((.((..((........))..))))))))..)))))......................)))))))))))))))).))))))......
n-m0608-3p	n-m0608	150	-79.8	.(((((((((((..(((((((.((((((((((((((((((((((((((((.(((((((((...((((((((((....))))))))))....))))))))).)))))))))))))))))))))))))))))).))))).)).)))))))))
n-m0609-3p	n-m0609	76	-25.2	......((..((((((((((.((((.((((..(........)..)))).)))).))..))))))))..))......
n-m0609-5p	n-m0609	76	-25.2	......((..((((((((((.((((.((((..(........)..)))).)))).))..))))))))..))......
n-m0610-5p	n-m0610	72	-20.7	(((.(((.((((((((((((((.(((.((((......))))..))).)).)))))..)))))))))).))).
n-m0611-3p	n-m0611	102	-25.3	.(((.((...((((((.((((((((((((((((.(((....(((((((..........)))))))))))))))))..))))))).))..)))))).)).)))
n-m0612-5p	n-m0612	282	-45.6	.((((((((((((((((.(((((...((((...((......((((((((((.........(((((......))))).....(((...(((.(((.((((..(((((.((((((((...)))))).............)).)))))..)))).))).))).))).(((((((.....)))))))...(((......)))..........)))..)))))))......)).))))....))))))))))))))).......................)))))).
n-m0613-5p	n-m0613	183	-65	......((((((((((((((.(.((((.((.......(((...((((((..(((((((((((((..((((((((((.((((((((........)))))...)))....))))))).))))))))))))))))...))))))...))).......)))))).).))))))))))))))......
n-m0614-3p	n-m0614	132	-32.9	......((((.(((((..(((...)))..)))))))))((((((...(((((..(.((((.((((((((((....))))).((((((((...))))))))))))))))).).)))))....)))))).....
n-m0615-5p	n-m0615	156	-57.6	(((.((((((..(((((((((((((((((((.(((.((((((((((((((.((.....................(((((......)))))(((....)))))..))).))))))))))).))).)))))))))))))))))))..)))))).))).
n-m0616-3p	n-m0616	183	-124.6	.((((((((((((((((((((..((((((((((((((((.(((((((((((((((((((((((((((((((((((((((......((((.......)))).....))))))))))))))))))))))))))))))))))))))).))))))))))))))))..))))))))))))))))))))
n-m0617-5p	n-m0617	170	-55.8	........(((((((((((((((((((((..((((((.((((((.((((....(((((((((((.......)))))........(((....))).......))))))..)))))))))).))))))..))))))))).))))))))))))((((((((...)))))))).
n-m0618-3p	n-m0618	238	-95.3	(((((((((((((..(((((.(((...((((...((...(((.(((.....))).)))...)).))))...)))))))).....)))))))))))))...((((.......))))(((((.((((.((((((((((.(((((.((((((((.......)))))))).((((.((.....((.......))....)))))).....))))).))))).))))).))..)))))))....
n-m0619-3p	n-m0619	83	-18.2	....(((...((((.((.(((((..((..((((((.(((.........))))).))))..))))))).))))))..)))....
n-m0620-3p	n-m0620	347	-66.9	.(.((((((((....................((((..((.((..((((((((((...((((((.....((((....))))..((((.......))))(((.(((((((((((((((((......)))((((((((((.((((((((..(((....((....))...)))..))))...)).))..))))..)))))).................(((.(((............))).)))..(((....)))...................................)).)))))))))))))))..))))))..))))))))))..)).)).)))))))))))).)
n-m0621-5p	n-m0621	218	-65.4	.........(((((..((((.(.(((((((.((((.....))))((((((.((((.((((..(((..(......)..)))..))))....(((((..(((((...(((((((....)))))))....))))).)))))(((((...............)))))....)))).))))))...........))))))).).)))).))))).........
n-m0622-3p	n-m0622	119	-43.2	.(((((...(((((.(.(((((((..(((((((...((..........((((((((..........))))))))..........)).))))))).))))))).).)))))...))))).
n-m0623-3p	n-m0623	131	-44.2	.(((((.....(((....((((((((.((..(((((((((((.((((..........(((((..((((....))))..))))))))).))))..........)))))))..)))))))).)))))))))).
n-m0624-3p	n-m0624	106	-28.9	..(((((..((.(((.((...(((((((.(((.(((((((((((((((...)))))))))........)))))).))))))))))...))..)))))..)))))..
n-m0625-3p	n-m0625	214	-62.2	..((((..(((((((((((.(((..........)))...))))))))))))))).......(((.((.........)))))............((((..((((((((...(((.(((.((((.(((.......((((((((...((((((.(((...)))...))))))))))))))))))))).))).))).))))..))))..)))).....
n-m0626-3p	n-m0626	333	-136.9	.((((((((((((((((((((((((((((((((.(((((((.(((((((..............((((.((((........)))).))))........((((.((((((..((((...((((((.(((((....((...))....))))).)))))).))).)..)))))).............((((.((((((......(((.......)))...((((..((((((...........))))))..))))))))))...))))...............))))..))))))).))))))).))))))))))))))))))))))))))))))))
n-m0627-5p	n-m0627	211	-58.3	((((((....((((.((((((((((((((((.(((.((((((.((.((((.......((((.....))))......))))))))))))(((((((((((......(((...((((((.(((((((...........))))))).))))))..)))....)))))))).))).....))).).)))))))))))))))))))...)))))).
n-m0628-5p	n-m0628	121	-34	.(((..(((((((((((((..(((((((.((.....(((.(((.................((((....))))..))).)))....))))))))).))).)))))).......)))).))).
n-m0629-5p	n-m0629	268	-78.3	.......((((((((((((((((....(((....(((((........)))))(((((..............)))))(((((..(((..((((((((((.........((((((.(........).))))))....((((..(((..((((((....)))..)))..)))..)))).((((((((((......)))..)))))))....)))))).))))..))).....))))))))...))))))))))))).....))).......
n-m0630-3p	n-m0630	180	-60.8	..((((.(((.((((((.(.((((((.(((((((((..(((......((((........))))....................(((((((..(((((((......)))))))..)))))))..........)))..)))))))))....)))))).)))))...)).))).)))).....
n-m0631-3p	n-m0631	161	-30.1	.((((((((((.....(((((.((..((((...((((((((.....)))(((((..((((.....((((.((((..(((.((................)).)))..)))).))))....))))))))).....)))))))))..)))))))))))))))))
n-m0632-5p	n-m0632	132	-38.9	.((((((...(((.(((((.(((.(((.(((...(((((....(((.(((((.......(((((.(((((....))))).)))))...))))))))..))))).)))))).))))))))..))).)))))).
n-m0633-3p	n-m0633	365	-81	...(((((.....((((((((((((((((........((((....))))))))))))))))))))((((.(((((((((((((....)))))).............))))))).))))............((((.(.((((((((.(((((((...((((........))))....(((((((((.....(((((...(((((((...........))))))))))))...........((((((.(((((...............))))).))))))..)))))))))..........................(((((((...))))))))))))))....)))))))).))))))))))...
n-m0634-5p	n-m0634	124	-45	.......((.(((.(((((((((((...(((((...(((((....(((.((((.((((......))))..).))).)))..))))).)))))....))))))))...))).))).)).......
n-m0635-5p	n-m0635	352	-121.2	(((.((((((((((((.((.((.(((((((.(((((((((((((.(((............((((((......((((((.................(((.((((((((...(((((..(((.((....((.((.((..(((((.(((((((..(((((...)))))..))))...))).)))))..)))).))..)).))).)))))((((((((((((((((((....))))))).))))))))))))))..))))).)))))))))......))))))((((........)))).......)))..))))))))))))).))))))).)).)).)))))))))))).))).
n-m0636-5p	n-m0636	142	-30.2	((.(((((((((.(((((((((((((..((((.....((((.((((((((............((((........))))...........))))))))..)))).....))))))))))))))))).)))...)))))).)).
n-m0637-5p	n-m0637	188	-56.6	((.((((((((((((.((((.(((.((..((((.((((((((.((((((...((((......))))...)))).)).))))))...(((.((((..(((((....((((((....).)))))...)))))..))))..)))........)).)).))..))..))).)))).)))))))))))).)).
n-m0638-5p	n-m0638	165	-42.1	..((((((((((((((((.(((((...(((((((..........(((....)))((.((((((...))))))))..((.(.((((((.......((((((....)))))))))))).).)).....)))))))...)))))...)))).))))..))))))))..
n-m0639-5p	n-m0639	215	-47.1	.(((((...(((((.(((((((.(((((((.....(((.(((.....((((((.(((((((......))))))).......))))))............(((.(((((......)))))..))).....(((((....)))))(((((....(((....))))))))...)))...)))....)).)).))).))))))))))))....))))).
n-m0640-3p	n-m0640	107	-26.6	..(((((.(((((((..((((...(((((((((..((((((((((.(((...)))))))..))))))........))))).))))...))))))))))).)))))..
n-m0641-5p	n-m0641	149	-45.7	.(((((((((((((((((((((((((((((((((((((.((((((.(((..........((((.(......).))))..........))).))))))......))))))))))))))))))))))))))))).......)).)))))).
n-m0642-5p	n-m0642	135	-29.5	...(((.(((..(((..(((((((((((..((((((((......))))...((((.....)))).................(((((((.....))).))))))))..)))))).))))).)))..))).)))...
n-m0643-3p	n-m0643	218	-56.8	.(((((....(((..((((((((((((((((((((((....((((.....)))).((.((((....)))).))..(((((((.((((((((((.(((.(((....((.((.((((......)))).)).))..)))))).)).))))...))))................))))))).....))).))))))))))))....))))))).))))))))
n-m0644-5p	n-m0644	70	-26.4	.((.((((.(....(((((((((((((((((.......))))))))))..)))))))...).)))).)).
n-m0645-3p	n-m0645	356	-96.5	.((.((((...((..(((..(((....((((.(((((((((((.(((((((.....((((((.(...(.(((.....))).)...).)))))))))))))....(((..(((.......)))..)))..........((((..(((...(((...)))..)))..))))..(((((..(((((((((((((......((.(((((((((.((((((...(((((.((.......)).))))).((.(((((.((....)).))))).)).)))))).)).))))))).))...)))))))))))))......))))).))).))))))))))))..))).)))..))..)))).))
n-m0646-3p	n-m0646	90	-24.5	.((((.(((.((((((((.((((....(((((((((((.((......))..)))..))))))))...))))..)))))))).))))))).
n-m0647-3p	n-m0647	179	-32.3	.((((((....(.(.((((....(((((((..((((((......(((((.......))))).(((...((((........))))....))).............((((((((...................))))))))......))))))..))))))))))).).)....)))))).
n-m0648-5p	n-m0648	86	-49.1	..((((((((((((((((((((((((((((((.(((...((....))...))).))))))))))))))))))))))))))))))..
n-m0649-5p	n-m0649	155	-56.9	........((..(((.(((((((.(((((.((((((((....((((((((.((((.((((((((((((((......)))))).).)))...)))).)))))))..)))))...))).)))))...)))))..))))))).)))..))........
n-m0650-5p	n-m0650	163	-84.7	..(((((.((((((((((((((((((((((((((((((.((.((((((.((((((((((.((((((((((..((((((.......))))))))).))))))).)))))))))).)))))).)).)))))))))))))))))))).)))))))))).)))))..
n-m0651-3p	n-m0651	122	-48.6	...(((((.((..((((((((((.(.((((.(((((((..(.(((((((((...((((.....)))).))))))))).)....)).))))))))).)))))))))))..)).))))).....
n-m0651-5p	n-m0651	122	-48.6	...(((((.((..((((((((((.(.((((.(((((((..(.(((((((((...((((.....)))).))))))))).)....)).))))))))).)))))))))))..)).))))).....
n-m0652-5p	n-m0652	143	-47.9	(((((((((.(((((((..(((((((((((((((((.((((..........((((((((.(((((....................))))).))))))))..)))).)))))))))))))))))..))))))).))))))))).
n-m0653-3p	n-m0653	82	-23.6	...(((.((((((.((((..(((.((((((((((.(((....))).))..))))))))..))).)))).)))))).)))...
n-m0654-3p	n-m0654	82	-27.5	...(((.((((((.((((((.((.((((((((((.(((....))).))..)))))))))).)))).)).)))))).)))...
n-m0655-5p	n-m0655	170	-50.4	(((.(((...((.(.((((((((((((((((.((.........(((((.((.........((.((((.((..((((.(.(......).).))))..)).)))))).......))))))).........)).)))))))))))....))))).).))...)))....))).
n-m0656-5p	n-m0656	186	-35	.(((.(((.((((((.(((((((.(((((...(.(((.(((..........(((..(..(((((.((((((....)))))).(((..((((((.(.........).)))))).....)))....)))))..)..)))...........)))))).)...)))))))))))))))))).))).))).
n-m0657-3p	n-m0657	142	-31.8	.(((((((.....(((((.......))))).((((.(((.((.((.((((((.........((((((.(((.((((((.......))).))).))).)).)))).........)))))).)))))))))))...))))))).
n-m0658-5p	n-m0658	368	-80.6	.......((((((((((..((((((((((((.(((((((((...(((((.((((((((..((.((((((..(((...((((((((((((..(((((.(((.((..((((.(((((.....))))).))))...)).))).)...))))..)))))))))))).........................((((((((.........(((((((...(((((.(((..((..(.(.....).)..)).))).)))))....)))))))........))).))))))))..)))))).))..)))))))).)))))...))))))))).))))))))))))..))))..)))))).(((((.....))))).
n-m0659-3p	n-m0659	124	-43.1	((((((((..((.......)).))))))))......(((.(((((((((((((((((((..(((((((.....(((....)))....)))))))..)))))).))).))))).))))))))...
n-m0660-3p	n-m0660	95	-25.2	.((((((.............((((((((((((.((.(((((..((((((........))))))..)).)))))...)))))))))))))))))).
n-m0661-5p	n-m0661	73	-26.3	...((((..((((((.((((((((.(..(((((........)))))..).)))))))).)))))).))))...
n-m0662-5p	n-m0662	65	-32.7	...((((((.((((((((..(((((.((((.....)))).)))))...))))))))))))))...
n-m0663-5p	n-m0663	275	-113.3	(((((((.(.((((((((((((...((.(((.(.((.((((((((((..(((....(.((((..((((((((((.((((((.....(((.((((.((((.((((...((((((.(.....(..(((....(((((..(((........))).....)))))..)))..)...).))))))))))))))...)))).))))).)))).))).))))))).)))).))))))))))))))))..).))).))...)))))))))).)))))))))).
n-m0664-3p	n-m0664	190	-68	....((((((....)))))).(((((..(((..((((.((((((((((((((((((....))))))..(((..((((.(((..(((.((....((((...))))....)).)))...)))))))..)))(((((((.....)))..)))))).))).))))))).)))).)))...))))).........
n-m0665-5p	n-m0665	206	-60.8	...(((.((...(((((((.(.(((.((((.((..((((......)))).)).))))))).).))))))))).)))............(((((((.((((((((((((....((.(((...........)))))))).)))))))))..((((.....(((((....))))).....)))).((((....))))))))))).....
n-m0666-3p	n-m0666	223	-135.7	.((((((((((.(((((((((((((((((((((............((((((((((((((((.(((.((((((((((((((((((((..................(((...(((.....)))..).))..((((((........)))))).)))))))))))))))))))).))).))))))))))))))))))))))))))))))))))))).))))))))))
n-m0667-3p	n-m0667	223	-122.1	.((((((((((((.....)).....(((.(((((((((((((.((((((((((((((((((.(((.(((((((((((((((((((((((((......(((....(((...(((.....)))..).))....))).......)))))....)))))))))))))))))))).))).)))))))))))))))))).))))))))))))).)))..))))))))))
n-m0668-5p	n-m0668	150	-89.9	(((((.(((((((((((((.((((((((((.(((((((..((((..((((((((((((.((((.((((............)))).)))).))))))))))))..))))...))))))).)))))))))).))))))))))))).))))).
n-m0669-3p	n-m0669	96	-43.9	.((((((((.((((.(((((((((((((.(((((((((.(((............)))...))))))))).))))))))))))))))).))))))))
n-m0670-5p	n-m0670	265	-142.6	.((((((((((..(((.((.(((((.((((((((((((.(((....))).)).(((..((((((((.(((.((((.(((((((((((.(((((.....)))).)..))))))))...))).)))).)))(((......)))..(((((.....)))))((((..((((((((..(((......)))...)))))))).))))......))))))))..))).))).......))))))).))))).)))))..))).))))))).
n-m0671-3p	n-m0671	121	-66.6	.(((((((((..((...(((((((((.((((.((((..(((((((((((((((((((....))).)))...))))))).))).)))..)))))))).))).)))))).))..)))))))))
n-m0672-3p	n-m0672	238	-156.9	.((((...((((((((((((((((((((((((((..((.((((((((.(..(((((((.(((((.((((.((((.(.(((((((.((((.((((.((((.(.(((((((.(((.((...)).))).))))))).))))).)))).))))..))))))).))))).)))).)))).).))))))).).))))).))).))..)))))....)))))))))).)).))))))))).))))
n-m0673-5p	n-m0673	99	-36.1	(((((((.((((..(((((.((((((((((((....)))))..)))))))))))).))))..........(((((...........)))))))))))).
n-m0674-3p	n-m0674	152	-89.1	((((((((((.(((((((((((((((((((((((((..((((.(..(((((((.((((((...((((((((((....))))))))))....)))))).)))))))..).))))..))))))))))))))))))))))))).)))))))))).
n-m0674-5p	n-m0674	152	-89.1	((((((((((.(((((((((((((((((((((((((..((((.(..(((((((.((((((...((((((((((....))))))))))....)))))).)))))))..).))))..))))))))))))))))))))))))).)))))))))).
n-m0675-3p	n-m0675	120	-32.2	...(((((((..(((((((...((((((((.((((((......(.((((((((.((((((((....)))))))).)))))))).))))))).)))))))))))))))..)))).)))...
n-m0676-3p	n-m0676	276	-79.8	.((((.(((.(((...((((((...((.((((((.((..(((((((.((........(((((..((...(((((((((..((((....))))..)))))........((((((.((.(((..((((((...((.(((((((...(((.....)))))))))).))..))))))...))).............(((......))).)).))))))...)))).))..)))))..)).))))))))).)))))).)).)))))).)))..))).))))
n-m0677-3p	n-m0677	317	-75.5	.(.((((((((..(((((((((((..((..((((..(((.((.....(((((.((((..((((...))))..)))).).....(((((((((..((.(((((((((((.(..(....((........))....)..).))))((((((.((..((((....((........)).....)).))..)).)))))).((((((.....))))))((((........))))....))))))).)).))))))))).........)))).........)).))).....))))))..))))))))))))))))..))).).
n-m0678-5p	n-m0678	164	-72.3	........(((((((((((((((((((((((((((((.(((((.(((((((((((...(.(((((((..((((((((((....))))))))))...))))))))...)))))))..))))))))).)))))))))))))))).)))))))))))))........
n-m0679-5p	n-m0679	258	-104.1	(((((.(((((...((((.((((((((((((.((((......(((...((((((...)))))))))..((((.(((..((((.(((..((...((((((((((((((((.(((..(((((((((((.....)))).......)))).)))))))))))))).........(((....)))...))))))))..))..)))..))))..)))..))))..)))).)))).))))).))).))))...))))).))))).
n-m0680-5p	n-m0680	115	-26.8	...(((((..(((((.(((.((((.((((((...(((((((......))))....(((.((....)).)))..)))..))))))..)))).)))....)))))....)))))...
n-m0681-5p	n-m0681	203	-59.9	((((..(((((((...((((((((((((((.....((.(..(((.(.((.....(.(((((....(((........(((((((.....))))))))))(((((((........))))))).((.((.((((....)))).)))))))))).....)))..)))..).))....)).)).)))))))))).))))))).)))).
n-m0682-5p	n-m0682	356	-83.3	.((((.(.((((((((((.(.((.((((((((..((((......((((((..((((.((((((((....(((...((((..(((.((.((.(((((((..((((((((..((((..((..((((.........((((((.....))))))..........))))..))..))))..))).))))))))..........)))).)))).)))..))))..)))....))).))))).))))..)))))).(((..(((((..(....)..)))))...)))(((((...)))))..((((........))))..))))....)))))).)).)).).))))).).)))).).)))).
n-m0683-3p	n-m0683	109	-44.6	.(((((((.(((.(((((((((((.((.((((((..(((.(((((((((((.....)))))))...)))).)))..)))))).)).)))))))))))..))))))))))
n-m0684-5p	n-m0684	95	-27.2	.....(((((((.((.(((((((((((..(((..(((.(..(((.......)))..))))..))).).))))))).))).)).))))))).....
n-m0685-3p	n-m0685	83	-48.7	.(((((((.((((((((((((((((((((((((.((.((....)).)).))))..)))))))))))))))))))).)))))))
n-m0686-3p	n-m0686	323	-59.9	...........(((((((((..(((..((((...(((..((((.(((((((((((...............))))))))...............((((.((.(((.....))).)))))).....((.((((....))))))...))).))))..)))......(((((..........(((...)))...((((((((.((((((....((((((..((.((((.....)))).))..(((......)))....))))))....)))))).)).)))))).....)))))....))))..))))))))))))...........
n-m0687-5p	n-m0687	220	-50.38	.(((.((((((((((.((((...(((((((((((((((...(((((((((((..((.....................................))..)))))))))))..)))))).......(((((((.(((.....(((((...)))))(((((....)))))...))).)))))))...)))))))))....)))).))))))....)))).))).
n-m0688-5p	n-m0688	75	-20.4	.(((((..((.((((.((.((.(((((((((((....))))))))))).)).))..))))...))....))))).
n-m0689-5p	n-m0689	98	-32.3	...........((((.((((.((.(((((((((((.(..((((((.(........).))))))..).).))))...)))).)).)).)))).))))..
n-m0690-3p	n-m0690	121	-32.4	....(((.((((((.(((((........)))))..)))))).)))....((((..((((..((..(((((((((((((((((...)))))))).))))))))).))....)))).))))..
n-m0691-5p	n-m0691	203	-48	.......(((((((((.(((((((.(.(..(((((...(((((.((...((.((.(((.((((((..((((........))))....))))))...))).)).)).)).))))).((.(((............))).))...(((((.....))))).........)))))..).)))))))).).))))..)))).......
n-m0692-3p	n-m0692	286	-89.1	..((((((((.(((.((((........)))))))...((((((((.(.(((((((((.((((....))))((((....(((((((.(((((((((((((((((((((.....((.((....)).)))))))))....((((...))))...........((((((((((((...........))))))))))))..........)))))))))))))))))))))..)))).(((((.(......).)))))..)).))))))).).)).))))))))))))))..
n-m0693-3p	n-m0693	240	-53	.((((((((((((.((((...((.(((.(((.(((((((.....((((..((((...(((((...((((((((......)).))))))....)))))...))))..))))..((((.......))))..........................(((.((((((((.((((((.....))))))...)))))))).)))...)))).))).))).))).))..)))).)))))))))))).
n-m0694-5p	n-m0694	169	-67.7	...(((((((((.(((.((((((((((((((..(((((((..(((((....((((.(((((.....((((((((((((.(((.....))).)))))))))))).....))))).))))....)))))..)))))))..)))))))))))))).))).)))))))))...
n-m0695-5p	n-m0695	355	-82.1	((((((((((((((.(((...((((((.((((.(((((((((..(((..............)))..))).)))))).((((((.(((((..((((((..((((((((((((((((...............(((((((...)))))))..))))))))))................(((((......))))).((((((..(((((.((........)).)))))..))))))))))))............)))))).)))))..))))))...((((((....)))))).......................)))).))))))))).))))))............)))))).)).
n-m0696-5p	n-m0696	146	-47.4	(((((.((((((((....((((((((((((.(.(((((.((((((((...)))).....)))).))(((..(..(..(((((........)))))..)..)..)))))).))))))).))))))....)))).))))..)).))).
n-m0697-3p	n-m0697	95	-22.4	.(.((((....((((((((((((.(((.(.((...(((...(((..........))).))).....)).).))).)))))))))).)))))).).
n-m0698-3p	n-m0698	226	-65.6	..(((.((.....(((((((((.((((((.((((((.....))))....((((((((...((((((((((((((....)))))).........))))))))((((((....)))))).))))))))..(((((.(((((((((.......)))........))))))))))).(((((((........))))))).)))))))).)))))))))....)).)))..
n-m0699-3p	n-m0699	113	-57.9	.((((((((((((((((((((((.((((((.(((((((((((((((.(.(((((.......)))))).))))))))))))))).)))))).))))))))))))))))))))))
n-m0700-3p	n-m0700	84	-23.2	......((((((((((..((((.(((.(((((((((...........))))))....)))))).))))))))))))))......
n-m0701-5p	n-m0701	353	-292.3	(((((.((((((((((.((((.((((.(((.(((((((((((..((((((((((.((((((((((((((((((..(((((.((.(((((((((((((((((((((((((((((((((.((((((((((((((((((((((((((((((((((((((((((((((((((((((.(......).)))))))))))))))))))))))))))))))))))))))))))))))))))))).))))))))))))))))))))))))))))))))).)).))))).)))))))))))))))))).))))))))))..))))))))))).))).)))))))).)))))))))).))))).
n-m0702-3p	n-m0702	292	-84.7	.((((((((((((((((((((.(((((((((((((.(((((((((...((((((.(((((((.(((((.(((((((((..........))))))......))))))))................(.((((((((...)))))))).).(((...(((........)))...))).(((.(((....))))))...(((((((((......))))))))).........))))))).))))))...))))))))).)))).)))))).))).)))))))))))))))))))).
n-m0702-5p	n-m0702	292	-84.7	.((((((((((((((((((((.(((((((((((((.(((((((((...((((((.(((((((.(((((.(((((((((..........))))))......))))))))................(.((((((((...)))))))).).(((...(((........)))...))).(((.(((....))))))...(((((((((......))))))))).........))))))).))))))...))))))))).)))).)))))).))).)))))))))))))))))))).
n-m0703-5p	n-m0703	151	-36.2	(((.(((((((((.((((((((((..((.((.....................(..(((((((...)))))))..)(((((((...((((((.....))))))..)))))))........))))..))))).))))).))))))))).))).
n-m0704-3p	n-m0704	262	-43.4	..(((.(((.((..((((...((((.((((((((((((.(((.....((..((((((.((((..........((((((((...(((((......((((.((((........................))))))))...)))))....))).))))).............(((((........)))))........)))).))))))..))............))))).)))))))))).)))).))))..)).))).)))..
n-m0705-3p	n-m0705	156	-28.6	.((((((.(((((((..((((.(((((((..((((.((.................((((((((((.((..((((.((...........))...)))))).))))..)))))).....)).))))))))))).))))....))).)))).)))))).
n-m0705-5p	n-m0705	156	-28.6	.((((((.(((((((..((((.(((((((..((((.((.................((((((((((.((..((((.((...........))...)))))).))))..)))))).....)).))))))))))).))))....))).)))).)))))).
n-m0706-3p	n-m0706	74	-23.4	..((((..((((.((((((((((((((((((((((...)))))))).)))))))))..))))))))).))))..
n-m0707-3p	n-m0707	93	-25.2	..(((((.((((.(((.((((..(((((.(((((((((.((........))))))))....))).))))).)))))))..))))..)))))..
n-m0708-3p	n-m0708	124	-69.2	.((((((.(.((((((((((((((((((((((((((((.(((((((((....(((.((((.((...)).)))).)))))))))))).)))))))))))))))))))))))))))).).))))))
n-m0709-3p	n-m0709	115	-25.6	...(((((...((((((((((((.((((...((((((((((((......)))))))).))))...(((..........))).....))))))))).))).))))...)))))...
n-m0710-3p	n-m0710	339	-75.3	.......(..((((.(((((((((((((...(((((.((.((((((((((.((((.((((((..(((((((((((...(((.((((((....((((((..(.((...............((((((.........))))))...............)).)...))))))....))))))...)))...)))))))))))...(((((((((....................)))))))))))))))(((.(.((........)).).)))..))))..)))))).))).).))...)))))..........)))))))))).))).))))..).......
n-m0711-5p	n-m0711	228	-126.4	((((((((((((.((((.((((.(..((((((..(((....)))(.(((((((((((.((((..((((((.(((((((((((.(((..(((((((.((..((((((.(((....)))...)))))).(((....))).)).))))))).))).))).)))))))).)))))).)))).))))).)))))).)..))))))..))))).)))).)))).))))))).).
n-m0712-3p	n-m0712	221	-57.6	....(((((....(((..(((.((((((((((..((((((.(((.(((..((((((((........))))))...))..))).))).))).)))((((....((((((........((((.(((((((....)).)))))..)))).(((((..........))))).......))))))......)))).)))))))))).))))))....)))))....
n-m0713-3p	n-m0713	151	-52.5	..(((((.((((((.(((((((((.((.((((((((((.(((((((.....(((((((((.......))))))))).......))).)).))..)))))((((....)))).........)))))))))))))))).)).)))))))))..
n-m0714-3p	n-m0714	264	-67.5	...(((((..(((...(((((((((.(((((((.((........))......((.((((((.............................((((..(((((...((((.....((((((((.......))))))))..))))....)))))..))))...(((((...)))))..)))))).))...(((((((((((............))))))))..)))..........))))))).))))))))).)))..)))))...
n-m0715-3p	n-m0715	124	-56.8	.(((.(((((((((...))))........(((((((((.((((((((((((((((((((((((((((..........)))))))))))))))))))))))))))).)))))))))))))).)))
n-m0716-3p	n-m0716	103	-26.4	...(((..(.((.(((.((((((((((((....(((((...)))))((((......))))..........))))))))))))...))).)).)....)))...
n-m0717-3p	n-m0717	238	-54.1	...((((..((((((((.(.(..(.((.(((((((((.........(((.....)))...((((.(((.(((..(((..(((((..(....(((((....)))))...)..)))))(((((((((((((((........)))))))....))))..)))))))..)))..))))))).((((((.........))))))..))))))).)).)).).).).))))))))..))))...
n-m0718-5p	n-m0718	226	-101.5	(((((((..((((((((((((((((((((((.(((..((((((((((((((((((.(((.(((.((((((((((((((((((((.(((((.......))).)).))))(((((((((.............))))))))).......)))))))))))))))).))).))).))))))))))))))))))..))).)))))))))))))))))))))).))))))).
n-m0719-3p	n-m0719	154	-100.5	..((((((((((((.((((((((((((((((((((((((((((((((((((((..((((((((((((((((((....))))))))))))))))))..)))))))))))))))))))))))))))))))))))))).))))))....))))))..
n-m0720-3p	n-m0720	277	-115.7	.(((((((((((.((((((((((((((((((((.((((............((((..(((((((((...((..(((.((((....)))).)))......((((((((((((.((((((((........)))))))).))..))))).)))))........((((..((.((.....)).))..)))).((((((((.((((....)))).)))))))))).))).))))))....))))..)))).)))))))))))))))))))).)))))))))))
n-m0721-5p	n-m0721	327	-64.1	...((((.((.((((.(((((..(((((((......(((.((..........)).)))....(((((...((..(((((...(((......)))....)))))..)).(((((((.((....)).))))))).......(((..((((((((....((((((((....(((..((((((((......)))))....)))..)))......)))))))).....(((.....))).........))))))))..)))..)))))(((((((...............))))))).....)))))))..))))).)))).)).))))...
n-m0722-5p	n-m0722	151	-34.8	(((.((((((.((.((((((((((..((.((.((.((.((((............)))).)).))(((.....)))(((((((...((((((.....))))))..)))))))........))))..))))).))))).)).)))))).))).
n-m0723-3p	n-m0723	343	-87.6	.(((((((.........(((((((((((((((((((((((((..(((..(..(((((((((......))).))))))..........((((...(((((.((((.((....)))))).).))))...))))(((((.....))))).((((.((.....))))))((((((((.((((..((((.....)))))))).......((((.((((...((((.((((.......))))))))...))))..)))).....)))))))).......)..))).)))))).((((((((.......))))))))....))))...))))))))))))))))))))))
n-m0724-3p	n-m0724	125	-33	.(((((...(((((((..(((.(((.(((((((((.((((((...((((...))))..........))))))...))))).................))))))).)))))))).))....)))))
n-m0725-5p	n-m0725	113	-37.18	.....(((((((((((((((((((((((((...((((.....................................))))....)))))))).))))))))))))))))).....
n-m0726-3p	n-m0726	241	-59.4	........((((...((((.((.((((((((((((((..((..(((((((.........)))))))..)).....))))))..........((((((...((((.(((.(.(((((((((.((.(((..(((((((((((......)).)))))))))......))).)).))))..........))))).).))).)))).))))))....)))))))).))..))))))))........
n-m0727-5p	n-m0727	166	-87.2	..(((((((((((((((((((((((((((((((((((.((((((((((..(((((((..........(((((((((((((.((((.....)))).)))))))))))))))))))).))))))))))..)))))))))))))))))).)))))))))))))))))..
n-m0728-5p	n-m0728	114	-19.3	......((((((((((((.((((...((.(((((..................(((((.(((........))))))))...))))).))...)))).))))))))))))......
n-m0729-5p	n-m0729	115	-25	(..(((((((((((((.(((((.(((((((((....((((.....)))).....((((...))))))))))..))).)))))..))))))..............)))))))..).
n-m0730-5p	n-m0730	115	-25	(..(((((((((((((.(((((.(((((((((....((((.....)))).....((((...))))))))))..))).)))))..))))))..............)))))))..).
n-m0731-3p	n-m0731	125	-44.2	..(((((((((.(((.(((((((((.((((.((((((((.(((((...(((((((................))))))))))))...)))))))).)))).)))))))))))).)))).)))))..
n-m0732-3p	n-m0732	101	-37.3	.(((((.(((((((((((((((((((...((((((((((..(((............)))..))))))))))...))))))))))))))).)))).))))).
n-m0733-3p	n-m0733	188	-42.7	.(((((((...((((.(((.((((.((.(((((((..(((......((((....))))..(((.((((((((....(((((......)))))..............((((.((............)))))).)))))))))))......)))..))))))).)).)))).))).))))...)))))))
n-m0734-3p	n-m0734	177	-51.7	.(((((.........(((((((((.(.((((.(.(((((((.....((((((.(((((....(((((.......(.((((((((..((((((((((....))))))..)))).)))))))).))))))....))))).)))))).)))).))).)))))).))))))).))))))).
n-m0735-3p	n-m0735	102	-23.3	...(((((((((((..(((((((.((((((((((.....((((..((......)).)))).....))))..)).)))).))))))).))))).))))))...
n-m0736-3p	n-m0736	336	-81.2	.((((((((.(((((((((((((((.(((((..(((((...............)))))...............((((((.....(((((((..........)))))))..((((((((((..(((....))).))))))))))........((((....((((((........))))))...)))).....))))))..................................((((((.((((...(((((((.....((......)))))))))...)))).))))))...(((....))))))..)).))))))))...))))))).))))))))
n-m0737-3p	n-m0737	222	-61.6	..((((((.(...((((..(((((((..((((((((((((........)))))(((....((((((((((((..(((....))).((((((.(...(((..(((((........)))))...))).......(((..............)))........).)))))))))))))..)))))....)))..))))))).)))))))))))..).))))))..
n-m0738-5p	n-m0738	154	-28.6	((((.....(((((.((((((((((((((..........................................((......))....(((((.((((.......))..)).)))))...))))))..)))).))))..)))))........)))).
n-m0739-3p	n-m0739	112	-51.9	.(((((((.((((((.((((((((..(((((((((((((((((((......................)))))))))))))))))))..)))))))).)))))).))))))).
n-m0740-3p	n-m0740	174	-52.4	...........(((((((((((((.(((((((((((((((((((........))....)).)))))))))......((((((...(((........)))))))))..((((((...........)))))).........)))))).))))))))....)))))...........
n-m0741-3p	n-m0741	123	-49.9	..((.(((.((((.(((((.(.((((((.(((((((......(((((((.((..((((((((.....)))))).)).)).)).)))))))))))))))))).).))))).)))).))).))..
n-m0742-3p	n-m0742	116	-28.4	.(((((((...(((.......))).(((((((.((((.((.((((...(((((.....................)))))....)))).)).)))))))))...))....)))))))
n-m0743-3p	n-m0743	221	-54.7	.((..((((...(((((..((....((((((((((((((((.................(((((((((((............(((((((.(((((.((((((...)))))).))..))).)..)))))).............)))))))).))).((((.....)))).................))))).)))))))))))))..)))))...))))..))
n-m0744-3p	n-m0744	372	-103.3	(((.(((((((........))).)))).)))...((((((..........((((((.(((...))).)))))).........((((((((...(((((.(((((.((((....)))).))..))))))))..))).)))))(((((...)))))....(((((((.((((....)))).))))))).(((((.((((((((((..((((......(((((..(((......)))(((.((((((((.(((.((((....)))).))).)))))).)).)))((((...))))........((((.............)))).........))))).....))))..))))))))).).)))))..)))))).
n-m0745-5p	n-m0745	263	-66.5	.(((((..(((..(((.((.((((.(((.(((...(((((...)))))......((((((((.((((((((....(((((((((((((...((.(.((((.(((...)))..)))).).)).)))))(((((....)))))...)))))))))).)))))).).)))))))...(((.(.((.((.(((.((((......)))).))).)).)).))))..((((.....)))))))))))))))).)))...))).))))).
n-m0746-3p	n-m0746	192	-49.6	...(((((((((.((((((((((..((((..(((....)))(((((......)))))..((((((.(((((..((((..(.(((((.((((((......(.((((...)))).)..........)))).))..))))).)..))))...)))))))))))))))..))))))))).).)))))..))))...
n-m0747-3p	n-m0747	141	-27.1	..(((((((.............)))))))...........................(((((.(((((.(..(((.((((....((.((............)).))....))))))).).))))).)))))...........
n-m0748-5p	n-m0748	71	-28.4	.(((((((((((.(((..(.((((((((((((....)))))..))))))).)...)))))))).)))))).
n-m0749-5p	n-m0749	113	-32.4	((((((..(((((.(((..(((((.(.(((((((...........(((......(((((((....)))))))))))))))))).))).))..))).)))))....))).))).
n-m0750-3p	n-m0750	240	-131.5	.((((((((((..(((.((.(((((.((((((.(((.((((..((((.(((((((((.((((......))))..)))))))))))))..)))).))).((.((((.((.....)).)))).))((((......))))..(((((.((..(((((....((((((((((.((........)))))))))))))))))..))...))))))))))).))))).)))))..))).))))))).
n-m0750-5p	n-m0750	240	-131.5	.((((((((((..(((.((.(((((.((((((.(((.((((..((((.(((((((((.((((......))))..)))))))))))))..)))).))).((.((((.((.....)).)))).))((((......))))..(((((.((..(((((....((((((((((.((........)))))))))))))))))..))...))))))))))).))))).)))))..))).))))))).
n-m0751-5p	n-m0751	262	-140.7	((((((..((((((((.(((..(((((.((((.(.(((((.(((((((((.....(((((((((((..(.........)..))).))))))))....)))..((((((((((((.((((((((...(((.(.....).))).)))))))).))))).((.(((((..((((.(((.((....))))).))))....))))))).))))))))))))).))))).)..)))).))))).))).))))))))....))).))).
n-m0752-5p	n-m0752	220	-57.9	.......((((.(((..((((..(((((((((((..((((((.....(((.((...)).)))...))))))........((((((...((((.......))))...))))))(((((((((((((((...(((((((.........)))))))...))))..)))....)))))))).........))))..)))))))..)))).))))))).......
n-m0753-5p	n-m0753	212	-70	....(((((((((((..(((((((..((((((....(((..(((..(.((((.....))))(((.....))).((((....))))(((((((((((...............))))))).....))))....(((((((........)))).)))((((((...)))))))..)))..))))))))))))))))..)))))))..))))....
n-m0754-3p	n-m0754	239	-44.6	.........((((.(((.(((((((..((((((...........((((.((((.....)))).))))..(((........)))(((((((.....))))))).((((((........((((.((..((((..(((((((......))..)))))..))))....)).)))).......))))))....((((.((...)).))))))))))...)))).))).))))))).........
n-m0755-3p	n-m0755	90	-29.6	.((((....(((((((((((.((.((((((((((((..(((......)))))))....))).)))))..)))))).)))))))...))))
n-m0756-5p	n-m0756	133	-46.7	.(((((.(((.((((((((.((.((.(((.((..(((((..........((((......(((.....)))...))))((((......))))....)))))..)).))).)).)).))))))))))).))))).
n-m0757-5p	n-m0757	237	-66.3	.(.(((((((..((((((.(((((((((((..(.(((((((((....(((((.((.(......))).))))).(.(((((((((((..((((....(((((.(((((.((...)).)))....)))))))...)))))))))...)))))).)...(((..((((........)))).))).....)))))..)))).)...)))))).))))))))).))...)))...)))).).
n-m0758-5p	n-m0758	165	-93.4	((.(((((((((((((((((((((((((((((((((((((((((((((((..............((((((((...((((((((((....))))))))))....))))))))..)))))))))))))))))))))))))))))))))).))))))))))))).)).
n-m0759-5p	n-m0759	148	-27.3	......((((...(((((((((((((((((((((((......((.((.......)).))......)).))..))).))))).))))))).)))).)))).((((..((..((((..((((....))))....))))))..))))....
n-m0760-3p	n-m0760	367	-70.1	..........(((.(((((((...((((((...(((((((...((((((((.......))))))))(.(((((.((((.....))))))))))..((((((((((((.....((........))......))))))))))))..............((((........))))..(((((((........)))))))....((((((((((((.....((........))......))))))))))))...................(((......)))(((((..(((((..((......))..)))))..)))))((((...))))..)))).)))..))))))..))))))))))..........
n-m0761-5p	n-m0761	84	-27.2	..((((....((((.((((((.((..(((((((.(.(((....)))..).)))))))..)).)))))).)))).....))))..
n-m0762-3p	n-m0762	130	-35.5	......((((...((((..((((((((((((((.(((.(((((((.((..((........))..))))))))).)))))......................))))))))))))))))...))))......
n-m0763-3p	n-m0763	84	-19.2	..(((((..(((((((((((((.((.((..((..(((..........)))..)).))))))))))).))))))....)))))..
n-m0764-5p	n-m0764	342	-128.8	.........((((...(((((.(((((((((...((((((.(.(((((((.(((((...(((((((((.((((((((((((((((..(((..((.(((.((((..(((((((((((.((((((((..((((((((..(((((...((((.((((((((((....(((........)))....))).))))))).))))..)).))).))))))))..)))))))).)))))))))))..)))).))).))..))))))))...))))))))))).)))))))))...))))).))))))).).))))))..))))))))).)))))...)))).........
n-m0765-5p	n-m0765	281	-67.4	...........((.((((((((.((...(((((((((((((..(((.........(((..((.((.((.((((..........((((.(((.....))).)))).((((((..........))))))...((((......(((.((((.....)))).))).....))))..(((....)))....((((...))))))))))))))..)))........((((((((....))))))))...)))..)))))...))))))))...)).)))))))))).
n-m0766-5p	n-m0766	104	-38.9	(((((..(((....((.(.(((((((((((((((.(((..(((((.(((.......)))..))))).)))))))))))).)))))).)))...)))..))))).
n-m0767-3p	n-m0767	198	-63.2	..(((((.(..((((..((((((.(((((((..((((....(((((((((((.(((....)))))))))((((.....))))(((((((((.....)))))...)))).......)))))...(((.(.(((((((((......)).)))))))).))).....)))).))))))).)))).)).)))).))))))..
n-m0768-3p	n-m0768	141	-30.1	..((...(((((((..(((...(((((((.((((...((((((((((........))).)))))))..(((.....((((((..((....))))))))..)))........))))))))))))))..)))))))...))..
n-m0769-3p	n-m0769	225	-55.7	.((((((.((.((((((..(.((((((((.((.((...(((.(((.((((..(.(((.......))).)..)))).)))..)))..((((((((..(((((......)))))........((((((........))))))((((.......))))....))))))))...........................)).)).)))))))).))))))))).))))))
n-m0770-3p	n-m0770	83	-44.7	....((((.(((((((((((...(((.((((((((((.........)))))))))).)))...))))))))))).))))....
n-m0771-3p	n-m0771	97	-42.3	..((.(((.((((((((((((((((.(((.....((((((((.(((.......)))..)))))))).)))))))))))))).).)))).))).))..
n-m0772-3p	n-m0772	295	-71.3	.((((.(((((((.....((.((((.....)))).)).......))))....((((((.((..((.((((.(((((((((.(((......)))..)))))))...)).)))).))..)).))))))............((.(((.((((((((((((.((.................((((((((((((.((((((((....)))))))).))........((..(((((........)))))..)).)))).))))))..)).))))))..))))))))).))..))).)))).
n-m0773-5p	n-m0773	337	-86.8	(((...((.(((((.(((.((((((((((((((((....((((...((((((((....))))))))...))))((((((((((((((((.......))))))..........((((((((...((((.....)))).))))))))((..........))......(((.((((...)))).)))....))))))))))((((..((((.(((.((......))))).))))..(((((.(((((((((((...((((........))))..)))))))))))))))).))))..))).)))))))))))))....))).)))))...))....))).
n-m0774-5p	n-m0774	98	-53.2	((((((..((((((((((((((((((((((((((((((..((((((.....))))))..))))))))))))))))))))))))))))))..)))))).
n-m0775-3p	n-m0775	303	-71.9	...((..(((((((((((((.((.((((((.(((....((((((...(((((.....(((((.....(((((((....((((...((((...(((..(((((((((((((((..((((((....))))))....(((........)))....((((...))))......)))))))))))))))..)))...))))...))))...)))))))))))).....))))).))).)))..(((((((((....)))))))))........))).)))))).)).)))))))).)))))..))...
n-m0776-3p	n-m0776	303	-73.3	.....(((((((((((((.((.((((((.(((....((.(((........((((((....((((.(((((((......((.((((((....(((((((((((((((((....((((((....)))))).(((..(((((.....(((.......)))..)))))..))))))))))))))).)))))...)))))).)).....)))))))))))....(((((....)))))(((.....)))....))))))........))).))))).)))))).)).)))))))))...)))).....
n-m0777-3p	n-m0777	336	-93.4	..((((((.....(((......))).((((((.(((((((.((.(((((.((((.((((.((((((((((((.((.....))))))))))...........)))).........(((((...)))))..(((.((........((..((((..(((.....)))....))))..))..........(((......)))...((((((.((.(((((.....(((...((((..(((..((.(((....))))).)))..)))).))).......))))).)).)))))))).))).))))))))))))).)).)))))))..))))))))))))..
n-m0778-3p	n-m0778	185	-55.3	..(((...)))((((((((((((((((((((((((((((((..((((((((......)).)))).))(((((.....(((.((((((...)))))).))).(((((((...((((...))))...)))))))...)))))))).))))))..)))))))).)))))))))))))...........
n-m0779-5p	n-m0779	155	-61.4	.((((((((((((((((((((.((((((((((((((((((((...((((((((.((((.(((.((((................))))....))).)))).))))))))..))))))))).))))))))))).))))).)))))))))))))))..
n-m0780-5p	n-m0780	94	-35	.((....(((((.(((((.(((((.(((((....((((.((.(((....)))..)).))))....))))).))))).))))))))))....)).
n-m0781-5p	n-m0781	167	-64.6	(((.((((..((((((((((((..((((((((.((((.(((.(((((........((((((((.((..((((((((..((..(.........)..))..))))))))..)).))))))))))))).))).))))..)))))))))))))))))))).))))..))).
n-m0782-5p	n-m0782	303	-47.7	..(((((..(((((((((((..((((((.....(((((.(((((.(((((.(((.((..............))))).))))).(((((..((((((.(((((((((((((((.((.............)).))))...........)))))))))))))))))..)))))....)))))...(((((........)))))(((((((...(((((((.....(((((.....))))).....)))))))...))))))))))))...........)))..))).)))).))))))))))))..
n-m0783-5p	n-m0783	143	-47	((((((((((((.(((((((((((.((.((((((((..........(((((((((((.((..((((....................))))..))))))))))))).)))))))).)).))))))))))).)))))))))))).
n-m0784-5p	n-m0784	144	-57.5	((((((((((((((((((((((((.(((((((((((..........((((((((((((((.(((((((........)))).)))........)))))))))))))).))))))))))).)))))))))))))))))))))))).
n-m0785-3p	n-m0785	221	-52.8	.((((.(((...(((((..((....(((((((((((((((.((.............(((((..(((((((..((((..............((((.......))))......(((((((....))).))))...............)))))))))))..)))))...........)).........))).))))))))))))))..)))))...))))))).
n-m0786-5p	n-m0786	107	-31.3	.....((((.((....((((((((((((..((.(..(((.....(((((((((....)))))))))..)))..)..))..)))).))))))))...)))))).....
n-m0787-5p	n-m0787	105	-29.2	...(((....((....((((((((((((..((.(..(((.....(((((((((....)))))))))..)))..)..))..)))).))))))))....)))))...
n-m0788-3p	n-m0788	130	-35.5	......((((...((((..((((((((((((((.(((.(((((((.((..((........))..))))))))).)))))......................))))))))))))))))...))))......
n-m0789-5p	n-m0789	326	-82	..(((.((.((((((((.((((((.((.(((((.(((((..(((((((..(((........(((((...((((.((((((...((((..........))))..)))))).)))))))))........)))..)))))))......)))))......))))).)).)))).)).)).)..))))).))......((((((((((...........))))).)))))((((((.....)))))).(((.((((..........)))))))..)))....((((.((....(((..((((........)))).)))...))))))....
n-m0790-5p	n-m0790	238	-101.7	....((((((((((((..(.(((((..((((.(..(.(((((.(((((((((((((((((((.....((((((...))))))..(((((((((((((...)))))))))))))))))))))))))).....(((((........)))))........))))))(((((((((((........)))))).))))).))))).)..).))))..))))).).))))))))..))))....
n-m0791-3p	n-m0791	219	-61.8	.(((...........(((..(((..((((.(((((..((((((((((((((((.......(((((........)))))..((((....))))(((((..((((((((....)))))).)).))))).....((.(((.(((.(......).)))))).)).........))).))))))))..........)))))))))).)))).)))..)))))).
n-m0792-5p	n-m0792	369	-84	...........(((((((((.((((((((..............((((((((.(..(........)..).)).))))))((((((((....)))..))))).(((.....((((((....))))))....)))..(((..((((((((................(((((....))))).....(((((..((((((.((((.(((..(((......)))....))).))))))))))..))..)))...........((((....))))..)))))))).))).....(((((((...)))))))....))))).)))..)))))))))...........(((((.(((.((....))))).)))))...
n-m0793-5p	n-m0793	255	-56.3	(((.((((..(((((((...((.((((((((.........)))).)))).)))))))))..))))..........((((...(((..((...((....))..))..)))...))))..((((((((((((((((((((.((....(((((..(((..((((((....)))))).))).))))).....)).))))))))))..(((((((((.((.......)))))))))))......)))..)))))))))).
n-m0794-5p	n-m0794	183	-56	((((..((((...(((.(((((.(((((.((((.(((((................)))))............((((((((.((.((((...........)))))).))))))))..((((((((......))..)))))).(((((...))))).))))))).)).)))))))))))))))).
n-m0795-5p	n-m0795	184	-54.2	......((((...(((.(((((.(((((.((((.(((((................)))))............((((((((.((.((((...........)))))).))))))))..((((((((......))..)))))).(((((...))))).))))))).)).))))))))))))......
n-m0796-3p	n-m0796	161	-50.9	.(((((.((((((((((((((.(((((((((((.((((..((.(((((((((((..(((((.....((.((.((..(((...)))...)).)))).....)))))..)))).))))))).)))))).))))))))))).))))))))))).))).))))).
n-m0797-5p	n-m0797	319	-93.8	.(((...((((((((((((..(((.(..((((....((((((..(((((.((((.(((((((.(.(((((....((((((((((.(((...........(((((.((((......(((..(((.((((((........)))))).))).)))......)).)).)))))..))).))))))))))........(((.(((((..((..........))..)))))..))).))))).).)))...)))).))))....)))))..))))))..............))))..).)))..))))))).)))))....))).
n-m0798-5p	n-m0798	328	-80.3	.(((((.((..(((((.((((((..((((((.((((.((((((......((((.((((.((((((.(((((.(((...........(((((.(..(((((((.((........((((........))))......))))))))).).)))))...(((((((((.((((((...(((((...)))))...)))))).)))..))))))..))).))))).))))))))).).))))..((((((...(((.((((((....)))))).)))...))))))....)))))))))))))).))..))).))).)))))...)).))))).
n-m0799-3p	n-m0799	130	-35.1	...((.((.((.((.(.(((((((...(((((((((.(.......((((((((((...((.....((((.....))))..)).))))))))))).)))))))))..))))))).).)).)).)).))...
n-m0800-3p	n-m0800	106	-51.9	.((.(((((((((((((((((((((.((((((((((.((((..((((.(((.....))).))))..)))).)))))))))).))))))))))))))))))))).))
n-m0801-5p	n-m0801	167	-47.6	(((((...((((((((..(((...((((.(((...((.............................((..(((((.(((.........))).)))))...))(((((....)))))...((((....))))...))..)))))))...)))))))))))..))))).
n-m0802-3p	n-m0802	213	-61.1	.((((((((......(((.(((((((((..(((((((...((....((((((((.....((((((...........(((((.((.....)))))))..))))))......))))))))............((((..((((((....................))))))..))))..))...)))))))..))))))))).)))..))))))))
n-m0803-3p	n-m0803	349	-92	...(((((((((.(((((((((....(((((((((((...((((((((...((((...((((((((((...(((((....))))).(((((.((((((.((((((.....)))))).))).))).)))))..))))))...))))...))))........(((((((....((((((......))))))..))).(((((....)))))...................((((((((...))))).))).......(((((((......))))))).))))..........)).))))))...))))))...........)))))...))))))))).)))))))))...
n-m0804-5p	n-m0804	319	-47.1	......(((((((..((((..((((((((((.((((.....((((....))))...((((((...((((((((.(((((.(((((.((((.....))))))))).)))))))))))))......(((((((.....)))))))((..(.............)..)).......))))))..((((((((((((((((......(((....))).......)))))..........(((((...........))))))))))..))))))..........))))..))))))))..))..))))..)))).)))......
n-m0805-3p	n-m0805	79	-39.2	.......(((..((((((((((((..(((((((..((......)).))))))).)))))))).))))..))).......
n-m0806-5p	n-m0806	329	-90	........((.((((.((((.((..(((((((((((((..(((((.........((((..((((.((....))))))...))))((((((.((((.....((..((...........((((.(((((...((((((........)))))).((.((((.....)))).))...((.....)).((((((.((((((.....)))))).)))))))))))))))))..))....)))).)))).))....((((((.((....)).))))))...)))))...))))))...........))))))))).)))).)))).))........
n-m0807-3p	n-m0807	138	-25.6	((((((((((.(((((..((((.(((..(((((..(((.((((((..(((......))))))))).))))))))..))).))).)..))))).)).(((...)))(((..(........)..)))....)))))))).
n-m0807-5p	n-m0807	138	-25.6	((((((((((.(((((..((((.(((..(((((..(((.((((((..(((......))))))))).))))))))..))).))).)..))))).)).(((...)))(((..(........)..)))....)))))))).
n-m0808-5p	n-m0808	70	-26.4	.((.((((.(....(((((((((((((((((.......))))))))))..)))))))...).)))).)).
n-m0809-3p	n-m0809	113	-28.4	...((((((.(((.(((...(((((((((((((.....(((.....))).((((((........)))))).........))))))))..))))).))).)))..))))))...
n-m0810-5p	n-m0810	93	-33.8	((((....((.(((((((((.(.(((((.((...((((.((((.(.(((....))))))))))))..))))))).))))).))))))))))).
n-m0811-5p	n-m0811	79	-23.1	...........(((((.(.((.((((((((....(((((((........)))).)))..)))))))).)).).))))).
n-m0812-3p	n-m0812	110	-23.8	.....((((((((((..((((..((.((.((((((...............((........))...............)))))).)).)).)))).)))))))))).....
n-m0813-5p	n-m0813	242	-53.5	(((.(((((.(((.((.((.(((((((((((((((((((......((.((....)).)).....)))..................((....))......((((((((((((.....((.(((((..............)))))..)).....))))))))))))............(((((((......)))))))......)))))))...))))).)))).)).)).)))))))).))).
n-m0814-5p	n-m0814	105	-26.5	.(((((((((.(((((((((.(.(((((.(.(..((((.((..................))))))..))))))).)))).))))))))))).........)))).
n-m0815-3p	n-m0815	337	-98.5	...(((((.((((((((((((...((((((.((((.....))))...((((((......((((...(((.((((((..(((((.((((..(((((((.....((.(((...))))).....))).)))))))).......)))))..)))))).)))(((((((.....))))))))))).)))))).......(((((((((((((((((.....))))................((.((((.((((....)))).)))).)).((((......))))....)).))))))))))).........)))))).)))))).))).)))..)))))...
n-m0816-5p	n-m0816	80	-19.3	((((....((((((((((((((((.((((....(......)....)))))).))))))))).)))))........)))).
n-m0817-3p	n-m0817	113	-47.1	.(((((((((((.(((.((((((((..((((((((.(((.(((((((....................))))))).))).))))))))..)))))))).))).)))))))))))
n-m0818-5p	n-m0818	87	-26.5	.(((((((((((...(..(((((((((((((..((.((.......)).))..))..))))))).))))..)...)))))).))))).
n-m0819-3p	n-m0819	177	-47.9	.(((((.........(((((((((.(.((((.(.((((((((.(((((((......((.....))))))))).)..((((((((..((((((((((....))))))..)))).))))))))..((((.(((....)))))))...)))).))).)))))).))))))).))))))).
n-m0820-3p	n-m0820	129	-31.2	.(((((((..((.((...((((((..(((((.((...(((((......(((((.(((((........))))).))))).....)))))........)).))))).))))))...))))...))))))).
n-m0821-3p	n-m0821	129	-52.9	.((.(((((((.(((((((((.((((((((((..(((((.......((...((((((((((((..(((((...))))))))))))))))))))))))..)))))))))).))))))))).)))))))))
n-m0822-3p	n-m0822	125	-24	........((((((..((((.((((((((((.(((.(((.....((.(((.....)))..))......)))...((((........))))))).))))))))).).)))).))))))........
n-m0823-5p	n-m0823	235	-59.1	.(((..(((((((((.(((..(((((...(((...........(((((..((......))..))))).......(((((........)))))......((((((.(..((((((...(((((.((((((((........))))))))..)))))...............))))))...).))))))...((((.....)))).)))....))))).))))))).)))))..))).
n-m0824-3p	n-m0824	216	-60.2	((((..........))))...(((.((((((..((((...((((.((.((..((((((.(((..(((((((....(((.....((((((.....)))))).....)))((((((((.((((..((..(....)..))....)))).))))..))))...)))))))...))).))))))....)).)).)))).))))..)))))).)))......
n-m0825-3p	n-m0825	359	-72.8	...(((((....(((((((((((((((...(((((((((((........))))))).......(((((.((((........)))))))))................(.((((((.((((........)))).(((.....)))............(((..((((...((....))...))))..)))....(((((((......(((..(((..((......))..))).))).......)))))))....((....))(((((((.........))))))))))))).).....(((((...))))).((((.....))))....))))..)).)))))))).)))))..)))))...
n-m0826-3p	n-m0826	291	-126.57	.((.((((.((((..((((((((((((((((((((.(((((((..(((((..((((((((((((((((.(((((((((....(((((((((((((((.(((((((((...(((((((.((((((.(((..................................))).)))))).)))))))...))))))))).)))))))))))))))......))))))))).))))))))))))))))..)))))..))))))).))))))))))))))))))))..)))).)))).))
n-m0827-5p	n-m0827	291	-123.1	...((((((((((..(((((((.(.((((((.((((((.(((((.((((((((((...((((...((((((((.((((.....))))..)))))))))))).))))))))))(((((((((((((.(.(((((((((((.((((.....))))...(((........))))))))))))))((.(((((((....))))))))).....).)))))))))))))..))))).))).....((((((...))))))))).))))))..).))))))).))))).)))))...
n-m0828-3p	n-m0828	113	-35.4	..(((((..(((..((((....(((((((((((((((..((((..((..(((.......))).))..))))..)))).....)))))))))))..)))))))....)))))..
n-m0829-3p	n-m0829	130	-29.8	.(((((((..((.((...((((((..(((((.((...(((((........((((.(((((........))))).))))......)))))........)).))))).))))))...))))...))))))).
n-m0830-5p	n-m0830	226	-56.5	....(((..(((((((((.((((((..(.((.(...(((((.(((.....(((((((((((((((....)).))))))).))...(((((((.....)))))))((((....))))((((.((((((..(.(((((.............))))).).))))))))))..))))......))))))))......).)).)..)))))).)).))))))).)))....
n-m0831-3p	n-m0831	189	-47.7	..(((..(((.((((.(....(((((.(((.(((((.(((.....((.............)).....))).(((((((.((((......))))))))))).((((((..(((.(((((...)))))))).)))))).(((......))).......)))))))).)))))...))))).)))..)))..
n-m0831-5p	n-m0831	189	-47.7	..(((..(((.((((.(....(((((.(((.(((((.(((.....((.............)).....))).(((((((.((((......))))))))))).((((((..(((.(((((...)))))))).)))))).(((......))).......)))))))).)))))...))))).)))..)))..
n-m0832-5p	n-m0832	117	-19.9	............(((((.((((((((((((((..(((((..(((((...(((.........)))...))))))))))......)))))..)))))).))))))))............
n-m0833-5p	n-m0833	117	-19.9	............(((((.((((((((((((((..(((((..(((((...(((.........)))...))))))))))......)))))..)))))).))))))))............
n-m0834-3p	n-m0834	236	-65.5	..(((.((.....(((((((((.((((((.((.(((((((((......(((((((((((....((((((((((((((((..(((......)))...))))))))))))))))..................(((........)))......(((.......))))))))))))))..)))))))...(((((((...))))))))).)))))))).)))))))))....)).)))..
n-m0835-3p	n-m0835	141	-49.2	..((((.....((......)).......(((((((...(((.(((.((((((((((((...(((......(((..(((((((....)))))))..))))))...))).)).)))))))))).))).)))))))..))))..
n-m0836-5p	n-m0836	120	-24.9	..(((((((((.(((((((((.(((((.(.(((((((..(((.((......)).)))..)))))))).))))).).))))))))..)))))....(((.((((...)).)))))))))..
n-m0837-3p	n-m0837	288	-70.3	.((.((((((((..((((((((.(((((...((.(((((.......((..(((((..((((((..((((((((((((((((((.((....)).)))))))))))))))))).............)))))).((((((.(((.((((...)))).)))))))))..........................((((((....))))))((....((....))....))...)))))..)).......))))).))....))))).))))))))..))).....))))))).
n-m0838-3p	n-m0838	307	-60.6	.....(((...(((.((((.(((.(((((((((...((((..((((((.(((.....((..................(((....)))(((((..((.(((..(((((....((....))...))))).)))))..)))))(((((((((.....((((((......))))))(((((((...............))))))).....))))))))))).....))).))))))........((.(((((.((....)).))))).))..))))..)))))).))).))))))).)))...))).....
n-m0839-5p	n-m0839	165	-46.9	.(...(((.((((((((((...((((((...((((((..((((((((..((((((((...((((.....((..((.((((....)))).))....)).......))))))))))))...))))))))..))).)))..))))))..)))))))))).)))...).
n-m0840-5p	n-m0840	102	-32.3	...(((((((((((.((.((((..(((((.((((..((((...(((.((........))))).)))).)))).)))))))))..)).)))))))).)))...
n-m0841-3p	n-m0841	101	-32	..(((((.(((((((..((((...(((((((((.(((((((((((.(((...)))))))..))))))).))))).))))...))))))))))).)))))..
n-m0842-3p	n-m0842	263	-72.5	.(((((.(((((((.(((((((((.(((((((.((((...(((((.....((((...........................((..((((.((...(((((((((.......)))))).)))...)).))))..)).))))(((....)))..........(((((...)))))..(((.(((.....))).)))..))))).....))))......((((((...)))))).))))))).))))))))).)))))))))))).
n-m0843-3p	n-m0843	282	-78.2	.........(((..(((..((((..((((......))))..))))..)))..)))((((((((...(((((((((.(......).)))).)))))...)))).(((((((...............)))))))..(((((((((((.(((..((((.........))))..))).))))))))))).((((((.......))))))))))(((((..(((....((((((((((((((((((((...)))))))).)))))))))..)))....)))))))).
n-m0844-5p	n-m0844	86	-43.8	..(((((.(((((((((.((((...((((((((.((...((((...)))))).))))))))...)))).))))))))).)))))..
n-m0845-5p	n-m0845	224	-138	((((((((((((((((((((((.(((((((((((((((((.((((((((((((((((((((((((((.((((((((.((((((....))))))...((((((((((..((...((((.......))))..))..))))))))))...))))))))..)))))))))))))))))))))))))).))))))))))))))))))))))))))))))))))))))).
n-m0846-3p	n-m0846	74	-23.4	..(((((.((((...((((((((((((((((((((...)))))))).)))))))))..)))..)))))))))..
n-m0847-3p	n-m0847	177	-38.9	.((((...(((...((((.((.((((((((.(((.(((.....(((((..((((((...((.((((((((.........(((....)))..(((((((.....))))))).....)))))..))))).))))))..)))))......)))))).)))))))))))))))))..))))
n-m0848-3p	n-m0848	156	-76.6	..(((((((((((((((.((((((((((.((((((((((((.(((.((((((.((..((((((((((((((...........)))))).)))...)))))..)).)))))).))).)))))))))))).)))))))))))))))))))))))))..
n-m0849-5p	n-m0849	79	-25	...........(((((((((((..((((((....((((.....))))..))))))))).)).))))))...........
n-m0850-3p	n-m0850	345	-113.5	.((((..((((.......(((((..(((((((..(((((((....(((((((......((((((.((....))))))))........((((.(((((((.....((((.((((((...(((......)))))))))...(((((..........))))).))))...)))))))...(((((......(((....(((((......)))))..)))......))))).)))).((((((((((((..((..(((((.((..(((.....))).)).))))).)).)))))))).)))).....)))))))..)))))))..)))))))..)))))..))))))))
n-m0851-5p	n-m0851	72	-32.3	((.(((((((.(((((((..(((((((.((((....)))).)))))))))))))).....)))))).).)).
n-m0852-3p	n-m0852	229	-68.9	.((((((((((((..(((..(((((..(((((((((((((((((((((.(((....)))))))..)).)))))).))).................((((((...))))))................(((.((((((.....))))))))).((((((....)))))).(((((...((((......)))).)))))....))))))..)))))))))))))))))))).
n-m0853-5p	n-m0853	243	-81.2	..(((((.((((.((((((((.((((.((((.(....((((((((((....((((((((.(((((((.((.((((((...........)))))))))))))))..))))))))(((((....)))))((((((.....)))))).((((........)))))))))))))).((((((((.((........))))))))))........).)))).))))..))))).))).)))))))))..
n-m0854-3p	n-m0854	74	-26.3	.(((((((((((.((((...((((((((.((............)).)))))))).)))).))))).))).))).
n-m0855-3p	n-m0855	146	-49.9	...((((((((((..(((.((((((((..((((((.....((((....((((.((((.......(((.((........(......).......)).))).)))))))).)))))))))))))))))).)))..))))))))))...
n-m0856-3p	n-m0856	284	-77.7	.((((((..(((((..(((((((((..(((((((.((((((((((....))))))))))...(((((.......(((........))).(((((((.(((((((((..(((((((((((........((((((((....))))))))))))))))))).........................((((..(((((....)))))..)))).))))))))).).))))))..((((......)))))))))))))))))))))..))))..)))))...)))).))
n-m0857-3p	n-m0857	304	-68.2	..(((...((.((.((.((..(((((.((((((.(((.(((((.(((..((((((........((((....))))..(((...((((((((((.((.((........)).)).))).)))))))...)))((.(((......))).)).................((((.....)))).)))))).)))))))).))).((((...(((((((((...........................))))))))).))))....((((....)))).)))))).)))))..)))).)).))..)))..
n-m0858-5p	n-m0858	193	-46.8	.(((.((((((((((((..(((((((((.((((((....((((((...((........))..))))))...((((((((.....)).))))))........((((.(((((.....))))).).)))............)).)))))))).)).)))...)))))))................))))).))).
n-m0859-5p	n-m0859	221	-59.9	(((((.((.((((..((.((((((..(((((.......((((.((((((((((..((((......(((((((....((((..(((((......)))))...))))...)))))))(((((.((...)).)))))......))))...)))).))))))))))........((((((........)))))).)))))..)))).))))..))))))))))).
n-m0860-3p	n-m0860	96	-28.5	.((.((..(((((((((..(((((((((.(((..((((.(.(((((.....))))).))))).))).))..)))))))..)))))))))..)).))
n-m0861-5p	n-m0861	221	-57.5	(((((.((.((((..((.((((((..(((((.......((((.((((((((((..((((......(((((((....((((..(((((......)))))...))))...)))))))((((.....))))............))))...)))).))))))))))........((((((........)))))).)))))..)))).))))..))))))))))).
n-m0862-3p	n-m0862	268	-71.8	.(((..(((((((((((..(((((((((..((((((((..((((((.........))))))..(((((((...(((((....)))))))))))).....(((((((........((.(((..((((((((((((...))))))))))))..))).)))))))))((((..(((...........)))..))))...........(((.....)))..........)))))))).....))))).))))))))).)))))).....)))
n-m0863-3p	n-m0863	107	-29.1	......((((((((.((..(((((((..((.(((((((((((..((((((....))))))))))))...)).)))...))..))))))).))))))).)))......
n-m0864-5p	n-m0864	141	-72.1	(((((((((((((((((((((((((((((((.((((((((((((((((((...((((.(((.((((.....)))).))).))))...)))))))))...)))))))))))))))))))))))))).)))))))))))))).
n-m0865-5p	n-m0865	224	-124.3	((((((....(((((((((((((((((((((.(((((((((((((((((((((((((((((((((((.((((((((((((((((.(((((.....))))).)))..((((((((((((........))))))))))))....))))))))))))).))))))))))))))))))))))))))))))))))).)))))))))))))))))))))....)))))).
n-m0866-5p	n-m0866	329	-78.5	.(((..((((.(.((((((((((((((((((...((((..(((....)))..(((((.......((((.(((.((((((.....(((....))).....)))))).....((((..((..((((((((........)))))))).)))))).....((((((...))))))(((.((((......))))))).......((((...............))))......)))))))......)))))(((......)))........................)))).....))))))...)))))))).)))).)...))))..)))..
n-m0867-5p	n-m0867	213	-69.5	((((((.((((.((((...((((((((((..(((..(((((.....)))))(((.((((((((((........)))))))))).)))...((.((((....((((((....))))))..)))).)).(((((((((((((((((((((((.....)))...))))))))))))))))))))))).))))))))))..)))).)))))))))).
n-m0868-5p	n-m0868	316	-138.7	(((((((((((((((((((((((((((((((((((((((((((((((..............(((.(.(((((((((....((((((...(((((((...(((((...(((((((.((((((..(((..(((.(((........))).)))..)))(((((((((((.(((.........))).))))).)))))).......))))))))))))))))))(((.....))).)))))))))))))..))))))...))).).)))...))))))))))))))))))))))))))))))))))))))))))))))).
n-m0869-5p	n-m0869	316	-132.1	(((((((((((((((((((((((((((((((((((((((.(((((((...(((........(((.(((..(((((.(((((....((((((((.....))))))))......(((((.((((((((.((((((((((((...))))))))))))))))))))..)))))(((........))).................................................)))..))))))).))).)))...........)))..))))))).))))))))))))))))))))))))))))))))))))))).
n-m0870-3p	n-m0870	102	-20.6	..........(((((((((.((...((((((((((.((((((...................)))))).))))))))))..)).)))))))))..........
n-m0871-3p	n-m0871	194	-35.5	.((((((.((.((...((.(((((.(((((((((.((((((.......(((.......)))...................(((((((((((((......)))))..(((((.....)))))(((((((..........))))))))))))))).)))))).)))))))))...)))))))..)).)).))))))
n-m0872-3p	n-m0872	358	-93.1	.(((((...(((.(((((((.((.(((((((.((((...............................((((((......).))))).............(((((......(((......)))....)))))....(((((....((((......))))(((((((((.(((((.((((.((.........))))))))...(((((.((((......(((((((((((((...(..(((((........))).))..)....))))).)).)))))).....)))).)))))......))).)))))))))......))))))))).))))))).)))))))..)).)))..))))).
n-m0873-5p	n-m0873	74	-20	..(((((..(((((.(((((((((.((..((.(((...)))))..)).))))..))))))))))...)))))..
n-m0874-5p	n-m0874	107	-21	....(((.((...((((((((.(((((((((...((((..........................))))....).))))))))...))).)))))...)).)))....
n-m0875-5p	n-m0875	104	-29.4	.....(((..(((((((((((.(...(.((((((..(((.((((((...............)))).)).)))..)))))).).)))))).))))))))).....
n-m0876-3p	n-m0876	126	-34.5	((((.....(((.(((((..((.((....)).))..))))))))...))))((((((....((((((.(((....(((((..((((........))))..)))))))).))))))..))))))...
n-m0877-5p	n-m0877	287	-97.3	(((((((.((.(((((...(((((((.(((.(((...(..(((..((((((.(((.....(.(((((((.((((..((((((.(((........))).).)))))..)))).))))))).)......))).))))))..)))..)...)))))).).))))))..))))).)).(((.(.(((.((((((.....(((((((((.((((.((((....)))).)))).((((......)))))))))))))..)))))))))).)))............))))))).
n-m0878-3p	n-m0878	103	-50.4	.((((((....(((((.((((((..(((((((((((((.(.(((((........)))).).).))))........))))))))).)))))).)))))))))))
n-m0879-3p	n-m0879	112	-53.4	...(((((((((((((((((((.((((((.(((((((((((((((......................))))))))))))))).)))))).)))))))))))))))))))...
n-m0880-3p	n-m0880	333	-84.8	..(((......(((((((...(((((((((((((((.........(((.....)))......((((((((((((.....))))))))))))((((((..((((((........))))))....(((((((.(........))))))))...((((...((....))...))))((.((((...((((((((((.............(((((...)))))...(((((((............)))))))..........(((....)))))))))))))...))))..))..))))))))))).)))))))))).))))))).......)))..
n-m0881-5p	n-m0881	230	-51.3	.(((((((((((((.((((((.((.(..(((..((((((((((((.((((((((((((((.......)))))..)))..(((((.(((((....)))))..))))).....))))))))))))))))))(((((((..((((((.(((.((((((........)))))).)))..))))))..))).)))).......)))..).))))).)))..))))))))))))).
n-m0882-5p	n-m0882	175	-83.1	(((((((.((.(((((((((((..((((((((((((((((.((((.....(((..((((......))))(((((((.(((.(((.((((.((.......)).)))).)))))).))))))).)))....)))).))))))))))))))))..))))))))))).)).))))))).
n-m0883-5p	n-m0883	83	-18.2	.......(((((((((.(((((...((((((((................)))).))))...))))))))))).))).......
n-m0884-3p	n-m0884	135	-43.2	...((((((.......((((((((((.((((.((.(((((((((((((((..((((((((((...)))))))))))))))))................)))))))).)).)))).)))))))))).))))))...
n-m0885-3p	n-m0885	110	-34.2	...((((((((.(((((.((....)))))))))..........((.(((((((.(((.(((((((.(((...))).)))))))))).))))))))).....))))))...
n-m0886-5p	n-m0886	114	-30.2	(((..(((((((((...(.((.((.(((((((...((((((............(((((((...........))))))))))))).))))))))).)))...)))))))))))).
n-m0887-5p	n-m0887	368	-98.9	((((((((((.((.((((((((((.(((((.(((((........((((((....((((((((((((....))).....((((((..........))))))...(((..((((.(((((((((.....))))))))......).))))..)))..(((((..((((...)))).))).)).))))))))))))))).....(((((((.....)))))))((((..(..(.((((((((..((((....)))).)))))))).).)..))))((....))..((((((....(((((((......))))))).......)))))))))))))))).)).)))...))))).)).)))...))))).)).
n-m0888-3p	n-m0888	165	-70.4	..(((((((.((((((((((.((.((((((((.(((((((((((((((((((((((...((((((((((((.............)))))))))))).)))))...)))))))).........)))))))))).)))))))).)).)))))))))).)))))))..
n-m0889-5p	n-m0889	121	-50.7	...(((((((....(((((((((((((.(((((((((((....(((.((......)))))....)))).))))((((((.........)))))))))))))))))))))).)))))))...
n-m0890-5p	n-m0890	84	-27.8	..((((....((((.((((((.((..(((((((.(.(((.....))).).)))))))..)).)))))).)))).....))))..
n-m0891-3p	n-m0891	330	-74.4	.((((..(((((((((.........)))))..(((((((.(((.((..((((.....))))...)).))).)))).)))(((((....(((((.(........).)))))....)))))........(((((....))))).(((.((((((((((.(((.(((...(((.((.(((.......))))).)))...))).))).........))))).))).)).)))......))))..))))(((((((((...((...(((((((((((((..................)))))))))))))))...))).))))))..........
n-m0892-5p	n-m0892	351	-111.4	..(((((..(((((((((((((((.((((..(.(......).)..)))))).))))))))).))))................((((.((((((((.(((......((..(((((((((((((((((((.....(.(((((........((((((.((((....)))).))))))...(((((((((............))))))))).)))))))))))))))).....).))))).)))..))...(((..(((((..(((((((...))))))).)))))....)))))).)))))))).))))((((((((((..((.....))..)))))))))).....)))))..
n-m0893-3p	n-m0893	164	-58.6	.(((((((((((((.(((((((((.(((.((((((((((((.........(((((.((((((((((((((..........((((((...)))))).)))))).....))))))))..)))))..)))))))))))).))).))))))))).)))))))))))))
n-m0894-3p	n-m0894	96	-22.8	((((...))))...((((....(((((..((((((((((..((((((.................)))))))))))))))).)))))..))))....
n-m0895-3p	n-m0895	211	-64.9	.(((..(((((.(((((((((...(((.(((((.......(((((...(((((((((((((.......(((.....))).((((....))))(((((((((((...............))))))).....)))).......(((......).))))))))))).))))))))).......))))).))).))).)))))).)))))..)))
n-m0896-5p	n-m0896	99	-45	.....((((((.((((((((((((((.((((((((((((((...((....))...)))).).))))))))).))))).))))))))).)))))).....
n-m0897-3p	n-m0897	218	-47.4	.(((((((.((.......)).))))))).(((((.(((((((.((((((.((((((.((.((((..((((.((((...(((((....(((((((((...((.((((.....)))).))................)))))))))....)))))...))))...)))).)))).))))...........)))).))))))))))))).....)))))...
n-m0898-3p	n-m0898	363	-86.6	....((((((.(((((((((((((.(.(((.((((((((((.((((((...(((((....)))))..)))))).))))).....(.(((((((.........((((((...(((..((.(((......))).))..)))......................((((((((((((((.(((.(((((((((((((((.....)))))).))))))))).))).)))))))))))))))))))).((.((((......)))).))..))))))).).......((((((((((.((.(((........))))).))))))...))))..))))))).).).)))))))))))..))))))))....
n-m0899-5p	n-m0899	119	-32.2	.((((..((..(((((((((((((((((..((.((..........((((....))))............))))..))))))).))))))))))....((((.....))))))..)))).
n-m0900-5p	n-m0900	169	-30.2	.......(((((.((.(((((.((((((((.(((((....)))))(((((.((((...)))).))))).........((((.....))))...((((.........))))((((..(((((....)))))))))...))))..))))))))).))..))))).......
n-m0901-5p	n-m0901	194	-48.8	(((((..(((((.((.(((((((((((..(((..(((....(((.......))).....)))..))).).))))))).))).)).)))))(((....)))...........................(((((((((.(....).)))))))))........((((.(((.(...).))).))))....))))).
n-m0902-3p	n-m0902	103	-42.5	.(((((.((((((((((((.(((((((..((((((((((((.((((............)))).))))))))))))..))))))).)))))))))))).)))))
n-m0903-5p	n-m0903	226	-128.2	(((((((((((((((((((((((((((((((.((((((.(((((((((((((((((((((((((((((((((((((((((.((.........((((((((........)))))))).........((((.....))))....)).))))))))))))))))))))))))))))))))))))))))).)))))).))))))))))))))))))))))))))))))).
n-m0904-5p	n-m0904	141	-61.2	.(((((((((.(((((((((.((((((((.((.(((((((((((((.(((((..(.(((...((((.((....))..))))....))))))))).))))))))))))).)).)))))))).))))))))).))))))))).
n-m0905-5p	n-m0905	102	-70.4	(((((((((((((((((.(((((((((((((((((((((...((((........))))...)).))))))))))))))))))).))))))))))))))))).
n-m0906-3p	n-m0906	266	-102.7	.((.((((((((((((((((((((((((((((((((((((((((....((.((.......)))).........((((..(((((((......))))))))))).....(((((((((((........))))))))))).(((.(((........))))))((((((((((((((((((................))))))))........))))))))))...)))))))))))))))))))))))))))))))))))))))).))
n-m0906-5p	n-m0906	266	-102.7	.((.((((((((((((((((((((((((((((((((((((((((....((.((.......)))).........((((..(((((((......))))))))))).....(((((((((((........))))))))))).(((.(((........))))))((((((((((((((((((................))))))))........))))))))))...)))))))))))))))))))))))))))))))))))))))).))
n-m0907-3p	n-m0907	320	-110.3	..((((......((((((((((((((((..(((..(((((..((((((...))))))..............((......))......((((((((((((((.((((..((((.....((((......((((..(((((((((((((..(((((....))))))))))).))))))).))))...)))).....)))))))).))).((((..((((((....((((((.....))).)))....)))))).)))).......)))))))))))......)))).)..)))...)))))).))))))))))....))))..
n-m0908-3p	n-m0908	113	-48.4	..........((((((((((((.(((((((((.((.(((((.((((((((.............)))))))).))))).)).))))))))).))))))))))))..........
n-m0909-5p	n-m0909	131	-30.4	......(((.((((((((((.(((..(((.............(((.....))).((((((..((((((..............)))))).)))))).........))).))))))))))))).)))......
n-m0910-5p	n-m0910	113	-44.7	((((....((((((((.((((.((.((((....((....))....))))))...)))))))))))).)))).((((((((..(((((((......)))))))..)))))))).
n-m0911-5p	n-m0911	211	-56.7	((((((....((((.(((((((((((((((..(((......(((((((...((..(.((((((((.((((..(..(((....((((((.....))))))......)))..)..)))))))).))))).)))))))))((((((.(((((((......))).)))).))))))....)))...)))))))))))))))))))...)))))).
n-m0912-3p	n-m0912	119	-43.9	.(((((...(((((.(.(((((((..(((((((...((..........((((((((..........))))))))..........)).))))))).))))))).).)))))...))))).
n-m0913-5p	n-m0913	254	-135.6	........(((((((.((...(((((((((.(((((((((((((((((((..((((((((((((((((.((((((((((((((((((((((((((((((.(((..((((((((((((((...(((....)))......)))))))))))))).))).)))))))))))))))))))))))))))))).......))))))))))))))))..))))))))))))))))))).)))))))))...)).)))))))
n-m0914-3p	n-m0914	163	-89.2	...(((((((...)).)))))(((...(.(((((((((((..((((((((..(((((((..(...(((((((((..(((((((.(((((......)))).).)))))))..))..))))))).)..)))))))))))))))))))))))))).).....))).
n-m0915-5p	n-m0915	117	-67	(((((((((((((((((((((((((((((((((...(((.....))).....((((((((.........))))))))......))))))))))))))))))))))))))))))))).
n-m0916-5p	n-m0916	99	-74.8	(((((((((((((((((((((((((((((((((((((((((((.(........).))))))))))))))))))))))))))))))))))))))))))).
n-m0917-3p	n-m0917	182	-136.9	.(((((((((((((((((((((((((.(((((.(((((((((((((((((((((((((((((((((.((((((((((((((((((.(........).))))))))))))))))))..))))))))))))))))))))))))))))))))).))))).)))))))))))))))))))))))))
n-m0918-5p	n-m0918	99	-70.7	(((((((((((((((((((((((((((((((((((((((.(((.((......)).))).))))))))))))))))))))))))))))))))))))))).
n-m0919-3p	n-m0919	262	-52.3	...((((((.((..((((...((((.(((((((((((..(((...(((((.((((((.((((............((((((..((.((.(..((((.((((.....)))).))))..).))))..))))))..((((((..(((((........))))))))))).....(((((........)))))........)))).))))))......))))).....)))..))))))))))).)))).))))..)).))))))...
n-m0920-5p	n-m0920	162	-35.5	.((((..(((((.(((((.((((.((((.(((..(((...(((((...((.........((((((((((((............)))).)))))))).........))...)))))...))).....))).).))).))))..)))).).)))))...)))).
n-m0921-3p	n-m0921	345	-84.1	.((.((((..(((..(...(((((((((.((((((((....))))))))))....((((.....))))......((((......))))...........((((((...(((((((.((((((((((.((((((..........(((((....(.((((.....(((((((.....)))))))..)))).))))))((((.((((((((....))))))))))))((((((.....))))))....((.((......))))...........))))))....)))))))))))))))))))))))........))))))).)..)))..)))).))..........
n-m0922-3p	n-m0922	75	-22.6	...((((.((((((.(((.((....((((.(((((((...)).))))).)))).)).))).)))))).))))...
n-m0923-3p	n-m0923	101	-23.5	.(((.((.((....))........((((((...(((.(.((((.(((((((((.((..((...))..)).))))))))).)))).).))))))))))))))
n-m0924-3p	n-m0924	97	-32.6	.(((((.((((.....((((...(((.(((((((((......((.(((((......))))).))...))))))))).))).))))..)))).)))))
n-m0925-3p	n-m0925	305	-73.6	((((.((.((((((.((((..((((((........)).))))((((....)))).(((((......))))).........((.((((.(((..(((((........((((((((.....)))))))).......(((.......))).)))))...))).)))).)).((((.((.(((..((....))...))).)))))))))))))))))).))))....((((....(((((..((((((((((..((((((.................)))))))))))))))).)))))..))))....
n-m0926-3p	n-m0926	97	-18.4	............(((((((..(((.((((((((((....(((..((....)).)))))))........))))))))).)))))))............
n-m0927-3p	n-m0927	96	-23.6	.(((((((((((.((((..((((((((((((.((((....))))....)))))).)))))....)..)))).))).))))..))))..........
n-m0928-5p	n-m0928	359	-102.8	...(((((((((((((((((..(((.((((..(((((((....(((((((......)))))))))))))..((((((((((...(((((((..((((((.......))))))..)))))))....)))))).......))))....(((.(((((((.....((((..((((.(((((.(((..((.....))..))).)))))..)))).((((.((((....)))))))).....))))..(.((((((((.......)))))))).).....))))))).)))...((((..(((((....)))...))..)))).)..)))).).))..)))))..))))))....))))))...
n-m0929-3p	n-m0929	76	-29	...((((..((((.((((..((..(((((((((.((....)).))))))))).))..))))))))....))))...
n-m0930-3p	n-m0930	200	-32.7	...((((((((..(((((((.(((.((..(((.((...((((((((((......((((((((..(((((.........(((((.......((..((....))...))......))))).........)))))....)))))))).....)))))))))).......)).)))..))))).))))))).))))).)))...
n-m0931-5p	n-m0931	319	-46.8	......(((((((..(((((((.((((((((.((((((..(((((....(((((((((.((((((((((((((.(((((.(((((.((((.....))))))))).)))))))))))))......(((((((.....))))))).(((((.(((..............................))).))))))))))))).......))))))).....)))))..))........(((..((((((.((((......)))).))))))..))).....))))..)))))))).)))..))))..)))).)))......
n-m0932-5p	n-m0932	147	-46.5	.(((..((((((((((((((....((((((........))))))....))))..))))))))))..((((((...))))))...(((....))).))).....(((((.....))))).....((((.((.((....)))).)))).
n-m0933-5p	n-m0933	72	-22.3	.(((.(((((((((((((..(((((((..(((.....)))..))))))))))))))..))..)).)).))).
n-m0934-5p	n-m0934	106	-22.2	....(((((....((((((((..((((((((...((((((((((.........))))....)).))))....).)))))))....))).)))))...)))))....
n-m0935-3p	n-m0935	121	-34.8	...(((((....((.(((((((.((((....((((.(((...(((.((..((((((((((..........)))))).))))..)).))))))))))...)))).))))))))))))))...
n-m0936-3p	n-m0936	302	-80.5	...((.(((((.(..((((((.(((.(((((((((.((((.......(((....))).........((((((.((((((.........))))))...))))))((((......))))((((.....))))..)))).)))......((.(((((((.(((..(((.((((((((((((((.....((((((((((((.(((((((....)))).)))...))))))))))))..)))))).)))))).)).))).))))))))))))......))))))))))))))).).))))).))...
n-m0937-3p	n-m0937	227	-65.2	....(((..((((((((((.((..((((((((.(((((.(((......))).))))).......(((((((............)))))))..(((((((((((((.............)))).))..)))))))....((((((..........))).))).....(((.(((((........))))).)))))))))))..)).))))..))))))...)))....
n-m0938-3p	n-m0938	147	-33.5	.(((((.(..((((((.(((...(.((((.((((((...........((..((.(((((((.....)))))))..))..))....(((((((((...))))...))))).......)))))).)))).))))))))))..)))))).
n-m0939-3p	n-m0939	69	-28.8	.((((((((((((...((((.(..(((((((......)))))))..))))).))))))).....)))))
n-m0940-3p	n-m0940	117	-62.7	.(((((((((((((((((((((((((((.(((((..(((............((((((.(((.......))).).))))))))..))))).)))))))))))))))))))))))))))
n-m0941-5p	n-m0941	93	-29.6	.....((((((((..(((.((((((.(.(((......(((((.............))))).))).))))))).)))....)))))))).....
n-m0942-5p	n-m0942	277	-72.1	(((.((((((((....(((.(((((((((((.((((((........))))))((((((((((((((.....((((....))))))).(((((......((((...(((..(((..(((((....))))))))))))))))))))....(((.......))).........)))).)))))))........(((((..((((......))))((((((.(((......))).)))))))))))))))))))..))).)))...)))).))))..))).
n-m0943-3p	n-m0943	152	-54.7	.(((((.(.((((((.((((((((.(((.(((((((((.........((..((((((((((.......))))))))))..)).........)))).))((((........)))).....)))..)))..)))))))).)))))).).)))))
n-m0944-5p	n-m0944	287	-130.5	.((((((((((((((((((((((.((((((((((..(((((((((((((((...(((((((((((((((((.(((((.(((((((..((((((((((((((((.((((.((((((.(((((.((((..((((.........(....).........))))..)))).))))).)))))).)))).))))))))))))))))..)))))))))))))))))))))))))))))...)))))))))))))))..)))))))))).)))))))))))))))))))).)).
n-m0945-3p	n-m0945	87	-29.3	.(((((((((.(((((((.(((.(((.((.(((((.((.((.....)).)).))))).)).))))))))).)))).))).)))))).
n-m0946-5p	n-m0946	206	-76.9	.((...((((.(.(((.((((((((.((((..(.((((((((..((((((((...(((((.....(((((.(((((.(((...(((....(((((.....))).)).....)))..))))))))..)))))))))).))).)))))(((.......)))..)))))))).).....)))).))))...))))))).).)))).)).
n-m0947-5p	n-m0947	145	-47.4	(((((((.((((((((((((((((((((((..........(((((.(((.((....)).....(((....(((.(((((........))))).).))....))))))))))).))))))))))))))).))))))).))))))).
n-m0948-5p	n-m0948	318	-52.8	......(((((((..((((..((((((((((.((((....(((((((.((((....((.((((((((((((((.(((((.(((((.((((.....))))))))).)))))))))))))......(((((((.....))))))).(((((.(((......((..((.......))..)).....))).))))))))))))).....)))).))))))).................(((((...........))))).......(((......)))....))))..))))))))..))..))))..)))).)))......
n-m0949-3p	n-m0949	125	-25.8	....((..((((((..((((.((((((((((.(((..((......))........((((....(((((....)))))....)))).....))).))))))))).).)))).))))))..))....
n-m0950-5p	n-m0950	87	-20.4	.(.(((..(((((.((((.(((((((.(((...(((((.(.........).)))))))).))).))))..)))).))))).))).).
n-m0951-3p	n-m0951	115	-45.1	.(((((.((.(((((((((((((.(((..((((((((...(((((((((...((((.....)))).))))))))).))))).....))).)))))))))))))))).)).)))))
n-m0952-3p	n-m0952	129	-51.2	((((.((((((((.(((((((((((..((......((((((((.((((.....))))...))))))))))..)))))))))).)...))))))....((((...)))).....(((...))))))))).
n-m0952-5p	n-m0952	129	-51.2	((((.((((((((.(((((((((((..((......((((((((.((((.....))))...))))))))))..)))))))))).)...))))))....((((...)))).....(((...))))))))).
n-m0953-5p	n-m0953	295	-49.3	.((.(((((..(((((....(((((((((((..((((.((((...(.((((((....(((((.(((((..(((.(......).)))....)))))))))).((..(((........)))..))...((((((..........))))))...(((((((((...((..(..((......((((.((.(((.......))).)).)))).......))..)..))...))))))))))))))).)....))....)).))))...))))...)))))))....)))))))))).)).
n-m0954-5p	n-m0954	353	-82	(((.((((..((((((((.(((((.((((..(((((((.....))).))))..((((((..(((((....(((((((..(...((((.(((..(((.(((.........))).)))...)))))))..)..))))))).....))))).....(((((((((.((((.(((.........((((((......)))))))))..)))).)))))))))......))))))((((((((((((((......((((...........))))......))))))).)))))))..........)))).))))).))...)))))).........(((((....))))))))).))).
n-m0955-5p	n-m0955	115	-29.1	...(((((..(((((.(((.((((.((.(((.....((..((((.((.(((......)).).)).))))..)).....))).))..)))).)))....)))))....)))))...
n-m0956-3p	n-m0956	218	-68.7	.(((((....(((..((((((((((((((((((((((((..(((....)))........((((((..(((........))).........((((.((((((...(.((((((.((((..(((((...................)))))))))..))))))))))))).))))))))))..))))).))))))))))))....))))))).))))))))
n-m0957-3p	n-m0957	164	-58.9	.....((((((.((((((((((.(((((((((......(((((((((((((((((((((((((............(((((..(((((...))))).))))))))))).))))))))))))))))))).....))))))))).)))))))))).)))))).....
n-m0958-5p	n-m0958	197	-49.4	..(((.......(((((((.(((.(((((((...(((....((.(((((((((((.......(((((((..((..((((((..............))))))..))..)))))))....(((((........))))).......)))).))).)))))))))))))))).))).))...))))).........)))..
n-m0959-3p	n-m0959	80	-29.2	.......((((((((...((.((((((((((....))))..)))))).))...))))))))(((((....).))))....
n-m0959-5p	n-m0959	80	-29.2	.......((((((((...((.((((((((((....))))..)))))).))...))))))))(((((....).))))....
n-m0960-3p	n-m0960	356	-94	((.((((((.(((...))).)))))).))..(((((((((....((((((...))))))...))))))..)))...........((.((((((((....((((..(((.((.(((((((.((((....))))..((((((..((((((.((((...((((((((((.........))))).)))))))))))))))..))))))((((.((((.(((......))).)))).))))..)))))))..)).....))))))).)))))))))).......((..((((((((((..(((((((((.((..........)).)))))))))..)))))))))).))............
n-m0961-3p	n-m0961	96	-31.2	.((.((..(((((((((..(((((((((.(((.(((((.(.(((((.....))))).))))))))).))..)))))))..)))))))))..)).))
n-m0962-5p	n-m0962	136	-47.6	(((((.(.((((((((.(.((((((((((((((((.((((((((...(((.((((.....((((((....)))))).....)))).)))...)))))))).)))))))))))))))).).)))))))).)))))).
n-m0963-5p	n-m0963	207	-41.5	........((..((((.(((((((.((.(((..(((((.((((.......)))).((((....))))..((.((((...((((.((.(((.((((((((........)))....)))))..))).)).)))).....))))..))....(((......))).......)))))..)))...)).)))))))))))..))........
n-m0964-3p	n-m0964	189	-62.2	.((.(.(((...((.(((.((((((...(((((.....((((((..(((((...((((((...))))))..((((((..(((..((...((((((........))))))...))..))).))))))))))).)))))).(((.(....).)))....)))))...))))))))).))...))).).)).
n-m0965-5p	n-m0965	261	-59.2	........((((((((..(.((((((((((..(((((((((...((((((((........))))).)))...)))).)))))..((((((........((((.....))))........)))))).(((......)))(((((((((..(((((.((((((((((((((......))))..))))))).))).)))))..))))))))).(((.((((.....))))))))))))))))).)..))))).)))........
n-m0966-5p	n-m0966	340	-83.1	((((....((((((.(((...((((((.((((((.(((((.((((((....(((....)))....))).)).((((((((..((.((((((....((....))..((((((((((..((((.(((((((...)))))))..))))....))))))))))................(((((......))))).(((((...(((((.((........)).)))))...))))))))))).))..))))))))....(((((((((......)))).)))))).))))).))......................)))).))))))))).))))))..)))).
n-m0967-3p	n-m0967	155	-43.4	..(((((((.........(((..(((((((((((..(((((((...((((((((((((((((((..(((....)))..))))))..(((.((((...)))).))).)).))))))))))....)))))))..)))))))))))))))))))))..
n-m0968-3p	n-m0968	155	-43.8	..(((((((.........(((..(((((((((((..(((((((...((((((((((((((((((..(((....)))..))))))..(((.((((...)))).))).)).))))))))))....)))))))..)))))))))))))))))))))..
n-m0969-3p	n-m0969	143	-31.7	...((.(((((((((.(..((((((((.(...(((((((((..((((...(((.((((((((........................)))))))).))).)))))))).))))).))))).))))..).))))))))).))...
n-m0970-5p	n-m0970	166	-40.7	.(((.((((.(((..((((((.(((..((((((..(.(...(((((((.(((..(((((........(((((((.........)))))))((...))..........))))).))).)).)))))...).).....))))))..))))))))))))))))..))).
n-m0971-3p	n-m0971	251	-45.3	..(((.........)))((((.(((((((.((((.(((((..((((..(((.................)))..))))...................(((((.........)))))..............(((((.......((((((...(((((((......)))).))))))))).......)))))...((((((.((.....))))))))..))))).))).).))))))).))))...........
n-m0971-5p	n-m0971	251	-45.3	..(((.........)))((((.(((((((.((((.(((((..((((..(((.................)))..))))...................(((((.........)))))..............(((((.......((((((...(((((((......)))).))))))))).......)))))...((((((.((.....))))))))..))))).))).).))))))).))))...........
n-m0972-5p	n-m0972	173	-41.6	(((((((...(((.(((((..((((((.((((...((((((..............((((((((((....))))).))))).((((((........))))))..........))))))...)))).))))))))))).)))............((((....)))).))))))).
n-m0973-3p	n-m0973	97	-29.7	.......(((((((..((((((..(((.((((((((((.(.((.(.....).)))))))).)))))..)))...))))))...))))))).......
n-m0973-5p	n-m0973	97	-29.7	.......(((((((..((((((..(((.((((((((((.(.((.(.....).)))))))).)))))..)))...))))))...))))))).......
n-m0974-5p	n-m0974	353	-108.5	......((.((((((.((.(((.(((.(((((....(((((.....((..(((((....))))).))..((((.(((((.(((.............((((...(((((.(((((...((((..(((.(((((((.....))).))))..)))....))))..)))))..)))))..((.......)))))).............))).))))).))))((...(((...)))...))..(((((((.......))).))))....))))).....)))))))).))).)).))))))))................((((.((((((..((((...))))..))).))))))).
n-m0975-5p	n-m0975	203	-51.2	(((.((((((.((((((...(((((.((((((.((.......((((((((((((..........(((((((..(((.((......(((((......)))))....)).)))..)))))))..............))))))))))))..((.......)).....)).)))))))))))..))))..)))))))).....))).
n-m0976-3p	n-m0976	115	-35	.(((((..(.(.(((.((.((.((((((((.((.(((((....((((((((.(((........)))))))))))))))).))...)))))))).)).))))).).)....)))))
n-m0977-3p	n-m0977	151	-33.7	.(((((((((((((((.(..(((((.((((............((((((((.((((.(((........(((((((...(((....)))...))))))).....))).)))).)))))))))))).)))))..).))))))))))))..))).
n-m0978-3p	n-m0978	150	-81.9	.(((((((((((.(((((((((((((...(((((((((..((((((((((((((((((((((.(((..((.(.......).))..))).))))))))))))))))))))))..)))))))))...))))))))))))).)))))))))))
n-m0979-5p	n-m0979	258	-95.4	((((((((((.(((((.(((.((((((((((............(((((((((((...))))))...))))).....(((((....)))))((((((((..(((((((((.(((..(((((((....................)))).)))))))))))))))((((((((((..........))).)))))))(((((......))....)))..)))))))).)))).)))))))))))))).)))))...))))).
n-m0980-5p	n-m0980	325	-69.1	......((((.(((((((((.((...((((((((........((.......)).....(((((((..((((((.((....(..(((((((.((((((...((((((((((((((((((((((((((((....))))))))...(((((((.(((((((..(((.((.((.....))..)).)))..)))))))..))))))))))))))).)))))..))))))))))))).)))))))..)......)).))))))..)))))))))))))))...))..))))))))).)))).((((((....))))))((((.....))))
n-m0981-5p	n-m0981	116	-32	((((((..((((((((((((((((.(((((((.(((.(.((((((((..((((((...)))))).....)))))))).).))).))))))).)))))))))))))))).)))))).
n-m0982-3p	n-m0982	105	-48	...(((((((((..((((.(((((((((((((.(..((((((((.................)))))))).)))))))))))))).))))..)).)))))))....
n-m0982-5p	n-m0982	105	-48	...(((((((((..((((.(((((((((((((.(..((((((((.................)))))))).)))))))))))))).))))..)).)))))))....
n-m0983-5p	n-m0983	104	-27.3	....((.((((((((.((((((((..(((((..((.(....((((((.....))))))....).))..)))))...))))...)))).)))))))).)).....
n-m0984-3p	n-m0984	95	-18.1	....((((((.((((..((((((.(((..(((.((.((.((................)).)).)).)))))).))))))..))))))))))....
n-m0985-5p	n-m0985	163	-46.6	..(((((..((((((((((...((((((...(((((..(((((((((..((((((..((((((.......((..((.......))..))........)))))).......))))))...)))))))))..)))))...))))))..)))))))))))))))..
n-m0986-3p	n-m0986	119	-42	.(((((...(((((.(.((.((((..(((((((...((..........((((((((..........))))))))..........)).))))))).)))).)).).)))))...))))).
n-m0987-5p	n-m0987	290	-127.7	(((((((((((((((.(((((((....(((.((((((((((((.((((((((((((..((((((((((((((((((((((..((....((.((((((((.((.((((.(((((..(((((((((.....)))))))))..((((......))))((((...........))))..))))).)))).)).)))))))).))....))...))))))))))))))))))))))..)))))))))))).)))))))))))).)))....))))))).))))))))))))))).
n-m0988-3p	n-m0988	155	-90.2	.(((((((((((((((((((((((((((((((((((((((..((((((.....((((((....((((...((..((((.(......))))).))))))....))))))))))))..)))))))))))))))))))))))))))))))))))))))
n-m0989-3p	n-m0989	155	-87.4	.(((((((.((((((((((((((((((((((((((((((..(((((((((((((..............((((.....))))......(((......)))...)))))))))))))..)))))))))))))))))))))))))))))).)))))))
n-m0990-3p	n-m0990	155	-96.1	.(((((((((((((((((((((((((((((((((((((((((((((((((((((..(.((((((.(((((.......)))))..))...)))).)..)))))).....)))))))))))))))))))))))))))))))))))))))))))))))
n-m0991-3p	n-m0991	155	-104.6	.(((((((((((((((((((((((((((((((((((((((((((((((((((((......(((..((((.((((.((((.....)))))))).))))..))))))))))))))))))))))))))))))))))))))))))))))))))))))))
n-m0992-3p	n-m0992	150	-53.8	.((((((((((((((.((((((((((((((((((((((((((((((.((((.............)))))))))))))))))....(((((.(.................).)))))..))))))))))))))))).))))))))))))))
n-m0993-3p	n-m0993	89	-55	.(((((((((.((((((((((((..((((((((.((.(((((......))))).)).).))))))).)))))))))))).)))))))))
n-m0994-5p	n-m0994	154	-32	............(((((((((((..(((((..((((((((((.(((((........)).))))))))(((......)))...............))))).)))).)..)))))))))))......((((...(((((.....)))))...))))
n-m0995-5p	n-m0995	167	-51.1	(((...((((((((((((((...((((((((.((....((((((.....))))))(((((((((((((....................))))))))))))).....((((((............))))))...)).))))))))..))))))))))))))...))).
n-m0996-3p	n-m0996	101	-25.2	.....(((((...(((((((..(.((((..((((.((((...((((..........))))...))))..)))))))).)..))).))))..))))).....
n-m0997-3p	n-m0997	161	-43.3	.((((((((((...((((((((((.(((.((((((((((((..((((((.............((((((((((.....(((.......)))...)))).))))))))))))..)))))))...........)))))))).))))).)).)))))))))))))
n-m0998-3p	n-m0998	83	-36	....(((((((((((.(((((((((((((((..((((((....))))))..))))).)))))))))).)))))))))))....
n-m0999-3p	n-m0999	124	-30.5	.....((((((..((((((((.(((((.((((......(((((...((((((.....(((....)))....))))))....))))).......)))).)))))))))))))..)))))).....
n-m1000-3p	n-m1000	100	-53.3	..(((((((((((((((((((((((((.(.(((((((((((((.((.....)).)))))))))))).).).)))))))))))))))))))))))))....
n-m1000-5p	n-m1000	100	-53.3	..(((((((((((((((((((((((((.(.(((((((((((((.((.....)).)))))))))))).).).)))))))))))))))))))))))))....
n-m1001-3p	n-m1001	113	-52.4	((((((..((.((((((((.(((((((((((((.(((((((..(((((..(((......))))))))..))))..))).))))))))))))).)))))))).))..)))))).
n-m1001-5p	n-m1001	113	-52.4	((((((..((.((((((((.(((((((((((((.(((((((..(((((..(((......))))))))..))))..))).))))))))))))).)))))))).))..)))))).
n-m1002-3p	n-m1002	112	-57.4	...(((((((((((((((((((.((((((.(((((((((((((((......................))))))))))))))).)))))).)))))))))))))))))))...
n-m1003-3p	n-m1003	107	-34.6	....(((......)))(((((((((((((.(((((((((.((..((..((((..((((......))))...))))))..)).))))))))).))))))))).)))).
n-m1003-5p	n-m1003	107	-34.6	....(((......)))(((((((((((((.(((((((((.((..((..((((..((((......))))...))))))..)).))))))))).))))))))).)))).
n-m1004-5p	n-m1004	223	-94.1	(((((((((.(((((((((((.(((((((...((((.((((.((((((((((((((((((((((((.((((((((((((((................((....(((((((....)))))))....)).............)))))))))))))).)))))))))))))))))).)))))).)))).))))...))))))).))))))))))).))))))))).
n-m1005-3p	n-m1005	115	-37.5	.((.(........((((..((((((((((.(((..(((((.(((((.((.(((......)))...)).)))))..)))))...))).)))))))))).))))........).)).
n-m1006-5p	n-m1006	249	-46.3	(.(((.(((((((((((..(..(((.(((((..(((((((..((....)).)))))))........((((((........(((((((...(((((.((((((.((((.......................))))..)))))))))))..))))))).......))))))...(((((..((..((..(((....)))..))..))..))))).....))))).))).).)))))))...))))))).).
n-m1007-5p	n-m1007	94	-28.2	((((.....(((((((((.(..(((((((.(((.((((........)))).(((....)))))).)))))))....).)))))))))..)))).
n-m1008-5p	n-m1008	212	-40.8	..........((((((((((...(((((((((............((...((((((.(.............((((((.((((((........)))))).))))))((((((.((((....))))..)))))).......((((((.(((....))).))))))).))))))..)).....)))))))))....))))))))))..........
n-m1009-3p	n-m1009	157	-35.3	...(((((.((((.((((((((((((.((....((((((((((((.(((((...)))))...)))))))))......((((((........)))))).(((((.......))))).)))....))..)))..))).)))))).))))..)))))...
n-m1010-5p	n-m1010	128	-33.9	..(((.((((((.((((((.((..(((((((.......((....(((((((((................))))))).)).....))......)))))))....)).))))))))))...))..)))..
n-m1011-5p	n-m1011	128	-33.9	..(((.((((((.((((((.((..(((((((.......((....(((((((((................))))))).)).....))......)))))))....)).))))))))))...))..)))..
n-m1012-3p	n-m1012	146	-74.6	.(((((((((((((((((((((...(((...((((.((((((...((......((.((((..(((.(((......))).)))....)))).))......))...))))...))..)))).))).))))))))))))))))))))).
n-m1013-5p	n-m1013	307	-85.8	.(((((((((((((.((((.((((.(((((.(((..(((((((...............((((.((((((......).)))))..)))).(((.(((..((((.(((..........(((.((.........((((.((.((((((.((........)).))))))..))..))))........(((((((((.(..(((....)))))).)))))))...(((((.....))))))).)))..)))))))...))))))))))))))))..))))).)))).)))).))))..))))....))))).
n-m1014-5p	n-m1014	118	-28.3	...(((.....((((((((((...(((((((.(((..........((((....))))............))).)))))))...))))))))))...(((((.....))))).)))...
n-m1015-3p	n-m1015	124	-41.9	..(((..(((((..((((..((((((.(..((((((..((.(((((((.(((((...........))))).)))))))))..).......))).))..)))))))..))))..))))).)))..
n-m1016-5p	n-m1016	116	-60.3	..(((((((((.((((.((((((((((((((.((((((((((((....)))))).))))))))))).)))))).))).))))..))).((((..((....))..))))..))))))
n-m1017-5p	n-m1017	97	-62.7	((((((.((((.(((((((((((((((((((..(((((((((((....)))))).))))).))))).)))))).))))))))..)))).))).))).
n-m1018-3p	n-m1018	234	-128.7	.(((((((...(((((.(((.(((((..((((((((......)))))))).))))).)))((......))((((((.......))))))((((.(((((((((((.....)).)).))))))).)))).)))))....((..((((.(.(((((((((((..(((.((((.((((((((((...))).))))))).)))))))..))).)))))))).).)))))).)))))))
n-m1019-3p	n-m1019	149	-80.5	((.((((((((.((((..(((.((.(.((((.(((((..(((..((((((((.((((...(((((.(((..((((...)))).))).)).))).)))))))))))))))))))).)))).).)).)))..)))))))))))).))....
n-m1020-3p	n-m1020	104	-72.7	.((((.(((((..(((((.((((((((((..((((.((((.((((((((((...))).))))))).))))))))..)).)))))))).)))))))))).)))).
n-m1021-3p	n-m1021	322	-97.1	..((.((((((((((((((((((((((((((((((((((((((((((((((((((............)))))))...............(((((((((((((...(((((..((((((((..(((......))).....))))))))...(((((((....)))))))...........)))))..))))))))))))).((((((....))))))......................................(((.((...)).)))))))))..))))))).))))))))).)))))))))).))))))))))).))..
n-m1022-3p	n-m1022	129	-31.2	.(((((((..((.((...((((((..(((((.((...(((((......(((((.(((((........))))).))))).....)))))........)).))))).))))))...))))...))))))).
n-m1023-5p	n-m1023	186	-66	((((..(((((.((.(((...((((((((((((.....((((.....(((..(((((...(((((..((((....((((((.......)))))))))).))).(((((.((((....))))...)))))))...)))))..))).....)))).))).)))))))))))).)).)))))..)))).
n-m1024-3p	n-m1024	245	-78.5	..(((((..(.((((((((((.((.(((((((.(..((((((((((((((.....((((((.((..((((.(((((..........))))).))))..))(((.......))).......))))))...(((((...)))))(((((((.(((....(((........)))..))).))))))).......))))))....))))).)))..).))))))).)))))))))))).)..)))))..
n-m1025-5p	n-m1025	81	-26.4	....((((((((.(((.((((((((.((((....(((((...)))))....)))).)))))))).))).))))))))....
n-m1026-3p	n-m1026	215	-72	.((((((.((((.((((......)))))))).)))))).....(((((((((((((...((((((((((((......))))))))))))...)))))))))))))..........((((((.((((((((((((((((((..(((..(((((((((........)))))...))))..))).))).)))))))))))))..)).)))))).....
n-m1027-5p	n-m1027	80	-30.9	....((((((((....(.(((((((((((((.(.(((......))).).))))))))))))).)....))))))))....
n-m1028-3p	n-m1028	251	-56.8	.(((((...(.(((((((((...(((((((..((((((....((.......................(((((((....((((((..((((((..(((.((((((......)))))).((((((((.......)))).)))).............(((((..(((((((...)))))))..))))).)))..)))))).))))))..)))))))))..))))))..)))))))))))))))).)...)))))
n-m1029-5p	n-m1029	96	-26.5	....((((((((..(((((((.(((((((((((.((.....((((......)))).....)).).)))))))))))))))))..))))))))....
n-m1030-5p	n-m1030	88	-39.8	((((..(((.(((((.(((((((..(((((...(((((....)))))...)))))..)))))...))..))))).)..))...)))).
n-m1031-3p	n-m1031	176	-37.9	...((((..((((((((((((((((.((...((((((((.....))))))))((((.........))))(((((((((.((((((....(...(((((.(((....))).))))).)..)))))).))).))))))......))..))))))))...))).)))))..).)))...
n-m1032-3p	n-m1032	125	-58.1	...(((.(((((..((((((((.((((((((((((((((.(((((((((((.....................))..))))))))).)))))))))))))))).))))))))..))))).)))...
n-m1033-5p	n-m1033	304	-87.2	......(((((((((.((((...((((((((((.(((..............((((.(((((((........(((.(((((....))))).)))....((((((.(.((.(((((.(((((.(((......))).)......))))))))).)).)...))))))..........)))))))..))))(((.((((((((((...((((...((((((.(((((..(....)..))).))))))))....))))))))))))))))))))..))))).)))))..)))).)))))))))......
n-m1034-3p	n-m1034	193	-93.5	.(((.((((((..((((.((((((((.((((.((((((..((((.(((((((..((((..((((..((((.(.((...((((((((..(((......)))..))))..)))))).).))))...))))..)))).))))))).))))..))....)))))))).))).))))).))))..).)).))))))..
n-m1034-5p	n-m1034	193	-93.5	.(((.((((((..((((.((((((((.((((.((((((..((((.(((((((..((((..((((..((((.(.((...((((((((..(((......)))..))))..)))))).).))))...))))..)))).))))))).))))..))....)))))))).))).))))).))))..).)).))))))..
n-m1035-5p	n-m1035	95	-27.2	((((.(((((((((.(((((((.((((.(.((((.((......)).)))).).)))).))))))....).)))))))...))........)))).
n-m1036-5p	n-m1036	295	-75	.....((((.(((((..(((((..((((((((((((......((((((((....))))).......)))......((.(((.((.((.((.(.((.....)).).)).)).))..))).))..((.((((((.(((((.........))))).)))))).))(((.....(((((((((((...((((.((.....)).))))...))))))))))).......)))..(((((...(((.....)))...)))))..))))))))))))...)))))..))))).)))).....
n-m1037-3p	n-m1037	141	-36.9	....(.(((((.((((((......))))))))))).)....................((((((((.((((((((((..((((((.(.((.(......).)).)...))))))..)))))))))).)))))..)))......
n-m1038-3p	n-m1038	303	-75.6	.(((((...(((((((......)))))))...(((.((((((((((((((..(((.......)))((((........)))).....((((.(((.((....))..))).)))).(((........)))(((.((((.(((............))))))).)))(((.(((.(((........))).))).))).....((.((((.((((((.....(((..((.....))..))).......))))))...)))).))..............)))))).))).)))))..)))...))))).
n-m1039-5p	n-m1039	287	-97.3	...((((((...(((((((.(.(((((((.((((((((.....((((((((((........)))))((((...((((((((.....((((((...))))))..........)))))))).))))..((((((..(.(((((...))))))..)))))).........)))))......)))..((((.(((...))).))))..(((.........))).(((((((((((.....)).)))...)))))))))))...)))).))).))))))))..))))))...
n-m1040-3p	n-m1040	366	-111	..(((((((((((.((((((((..(((((((.((((...))....((((((((.....(((((...(((((((((..(((.(((((((((...))))))))).)))...(((((.((((((...((((.(((.......))).))))..(((((((............)))))))...........))))))..)))))...))).))))))....)))))....)))))).))..(((.((((((((((((.(((((((((((((....))))))).......(((((((((...))))))))))))))).)))))))...))))).))).)).))))))).))))))))..)))))))))))..
n-m1041-5p	n-m1041	171	-48.8	((((((((..((((((.(((.((((.(((....(((((.(..(((((((((((((((((......))))))))(((......)))...((((......)))).....))).))))))...).)))))...........))).))))))).))))))......)))))))).
n-m1042-3p	n-m1042	150	-102.1	.(((((((((((((((((((((((((((.(((..((((((((((((((((((((((..((((((((((...............))))))))))..))))))))))))))))))))))..))).)))))))))))))))))))))))))))
n-m1043-5p	n-m1043	108	-47.2	.(((.(((((.((((((((((.(((((((((.((((((.......((((((.((((...))))))))))..))))))))))))))).)))))))))).))))).))).
n-m1044-5p	n-m1044	108	-47.2	.(((.(((((.((((((((((.(((((((((.((((((.......((((((.((((...))))))))))..))))))))))))))).)))))))))).))))).))).
n-m1045-3p	n-m1045	134	-27.9	...(((.......(((((((..((.((((((..(.(.(.(..((((...........((..((((((((........))).)))))..)))))).).).).)..)))))).)))))))))........)))...
n-m1045-5p	n-m1045	134	-27.9	...(((.......(((((((..((.((((((..(.(.(.(..((((...........((..((((((((........))).)))))..)))))).).).).)..)))))).)))))))))........)))...
n-m1046-3p	n-m1046	134	-29.2	...(((.......(((((((..((.((((((..(.(.(.(..(((((((......)))...((((((((........))).)))))....)))).).).).)..)))))).)))))))))........)))...
n-m1046-5p	n-m1046	134	-29.2	...(((.......(((((((..((.((((((..(.(.(.(..(((((((......)))...((((((((........))).)))))....)))).).).).)..)))))).)))))))))........)))...
n-m1047-3p	n-m1047	134	-28.6	...(((.......(((((((..((.((((((..(.(.(.(..(((((..............((((((((........))).)))))...))))).).).).)..)))))).)))))))))........)))...
n-m1047-5p	n-m1047	134	-28.6	...(((.......(((((((..((.((((((..(.(.(.(..(((((..............((((((((........))).)))))...))))).).).).)..)))))).)))))))))........)))...
n-m1048-3p	n-m1048	134	-26.7	...(((.......(((((((..((.((((((..(.(.(.(..((((........((.((..(((.......)))..)).)).........)))).).).).)..)))))).)))))))))........)))...
n-m1048-5p	n-m1048	134	-26.7	...(((.......(((((((..((.((((((..(.(.(.(..((((........((.((..(((.......)))..)).)).........)))).).).).)..)))))).)))))))))........)))...
n-m1049-3p	n-m1049	112	-31.3	........((((((((((((.((((.((.(((.(((((((((((((....)))))))))................)))).))).)).)))).))))))))))))........
n-m1050-3p	n-m1050	247	-67.9	.(((.(.(((((((((((.((.(((..((((((((((((((((((((((((.((((....)))).)))(((((..(.((..((((((..(((....)))..)))))).)))..)))))..))))).))))...........(((....)))......((((..(((..(((.(((((((......))))))).)))....))).))))))))))))))))..))).)).))))))))))).).))).
n-m1051-3p	n-m1051	156	-51.4	.(.(((.((((....((((((.(((((((((((..(((((........((((.(((.((((..((((((..(((((........))))).))).))).....))))))).))))..))))).....)))).)))))))))))))..)))).))).)
n-m1052-3p	n-m1052	281	-60.6	....((((((.........((((((((.(((((((((((((((((..........((((......)))).....................((((((((((((((((..................)))))))))))))))).)))))))((((((.(.......((((((........))))))).))))))......(((....(((((((((...................)))))))))...)))....)))))))))).)))).))))))))))....
n-m1053-5p	n-m1053	258	-92.5	(((((.(((((...((((.((((((((((((.((((.......(((((((((((...))))))...)))))..((((((((....))))).)))....(((((((((((.(((..(((((((.((...............)))))).))))))))))))).))))(((.(((.(.(((.((..(((..(((.....)))..)))..)))))).)))))))))).)))).))))).))).))))...))))).))))).
n-m1054-5p	n-m1054	293	-114.8	......(.(((((.(((((((((((.(((..((((((...(((((.((((.((((((((........)))...)))))..)))).)))))...)))...(((((.((....(((((((((.((((((....)))))).)))..))))))...)).)))))((((.(((....))).))))...........)))))).))).))))))..)).))))).)((((((((((((.((((((((..((..(((.(((.....))))))))..)))))).)).))))).))))))).
n-m1055-5p	n-m1055	83	-30.7	.((((.(((.((((.((.((.((((((((((((...((.....))...))))).))))))).))..)))))).)))..)))).
n-m1056-5p	n-m1056	288	-68.7	..(((((((.(((((..(((((..((((((((((((.......(((..((..(..(((..((((((.(((........(((.((((..((........))..))))..)))..(((.(((((....((((.((...)).))).)......))))).)))....(((((((((((...(((((...)))))...)))))))))))........))).))))))...)))....)..))))).....))))))))))))...)))))..))))).))))......)))..
n-m1057-3p	n-m1057	198	-63.2	..(((((.(..((((..((((((.(((((((..((((....(((((((((((.(((....)))))))))((((.....))))(((((((((.....)))))...)))).......)))))...(((.(.(((((((((......)).)))))))).))).....)))).))))))).)))).)).)))).))))))..
n-m1058-5p	n-m1058	138	-46	.((((((((((.(((.((((((((.((..(((((((((((((..((((((....))))))..)))))....)))))))))).))).))))).))).)))).....((((((....)))))).........))))))..
n-m1059-3p	n-m1059	267	-85.3	......((((...(((((.((((((..((((((((......(((.((((.....((((((..(((........)))...))))))((((.....)))))))))))...........((((((.(((....)))..)))).)).(((((((......((((((((.....)))))))).....)))))))((((..((((.(((((((.........))))))))))).)))).))))))))..)..)))))))))).))))......
n-m1060-3p	n-m1060	292	-84.7	.((((((((((((((((((((.(((((((((((((.(((((((((...((((((.(((((((.(((((.(((((((((..........))))))......))))))))................(.((((((((...)))))))).).(((...(((........)))...))).(((.(((....))))))...(((((((((......))))))))).........))))))).))))))...))))))))).)))).)))))).))).)))))))))))))))))))).
n-m1060-5p	n-m1060	292	-84.7	.((((((((((((((((((((.(((((((((((((.(((((((((...((((((.(((((((.(((((.(((((((((..........))))))......))))))))................(.((((((((...)))))))).).(((...(((........)))...))).(((.(((....))))))...(((((((((......))))))))).........))))))).))))))...))))))))).)))).)))))).))).)))))))))))))))))))).
n-m1061-5p	n-m1061	352	-92.8	(((((..(((((((((.((((.((((((((((.......(((.(((..((((.(((((((.((((((....)))).)).)))))))))))..))).))).....(((((((((..(((..........)))..)))))))))(((((((((.(((((((..((((((......((((((((.((((.(((((...((((......))))..))))).)))).))).........(((............)))..))))).......))))))..))).))))..))))).)))))))))).)))).)))))))))).))).(((((.......)))))........))))).
n-m1062-3p	n-m1062	305	-226	.((((((((((((.((((((.(((((((((((((((((((((((((((((((.(((((.((((((((.((((((((((((((((((((((((((((.(((((.((.(((((((((((((((.((((((((((((((((((((.....................)))))))))))))))))))).))))))))))))))).)).))))).)))))))))))))))))))))))))))).)))))))).))))).))))))))))))))))))))))))))))))).)))))).)))))))))))).
n-m1063-3p	n-m1063	361	-75.3	..(((((((....((.((((((((((((..(((...(((((((((..(((((.((((((((.(.........).)))(((((((((((((((..((((((((.(((.........))).)))))))).......))))))).))))))))((((((((.(((((((..........((((..(((((............(((((((..((((............))))..))))))).)))))...)))).........))))))).).)))))))..((((......)))).............))))).)))))..))))).))))....))).)))))))))).)).)))))))))..
n-m1064-3p	n-m1064	203	-44.7	...((((...(((((...((((((((((((((((..(((((((((((.(((((((((..........)))))......(((((..(((((.((....)).)))))..)))))...)))))))))))))))..............((((((......))))))..........))).))))))).)))))).)))))))))...
n-m1065-5p	n-m1065	184	-40.4	.......(((((((((((..(((.((((((......(((((.(((((((.(.(((((.(((((..........))))).)))...)).).))))))))))))((.....))...((((.......)))).........................)))))))))..)).))))))))).......
n-m1066-3p	n-m1066	230	-65.2	.((((.(((((((..(((.(((.((((((.((((((....(((........)))......(((((..(((((((((........))))..)))))...)))))...........((.((((.(((((((((((.(((((.((((......)))).))))).........)))))))........)))).)))).)))))))).))))))))))))..))))))).)))).
n-m1067-5p	n-m1067	319	-63.4	.(((((.(((((.(((..(((((((((((((.(((...((((((((.(((..(((((((((((((((((((...((...)))))))......................((((.(((((..(((.....))).))))))))).............................((((((...((.......))...)))))))))))))....)))..)).))..)))......((((..........))))..(((((...........))))).)))))))).))))))))))...))).)))..))).)))))))))).
n-m1068-3p	n-m1068	324	-93.9	.........((((((((((((.(((.(((.(((..((((((((.(.(((.(((..(((((((((((...((((((...)))((((....))))(((((((((((((.((....)))))))).).))))))(((...((((((....((((((..((((.....))))..))))))......))).)))...)))......(((..((((((....))))))..)))......)))...)))))))))))..)))(((...)))((((....)))))))).))))..)))).))).))).)))))))).))))))).........
n-m1069-3p	n-m1069	237	-65.7	.(((((((.((((((((...))))))..(((((...((((......)))).)))))..((((...((((((....))))))..))))......((((((((((..((((((.........))))))...))))).)))))........((((((((((((((.((((((..((((((.(((.((.....)).))).))))))..)))))).))))))))))))))...)))))))))
n-m1070-5p	n-m1070	266	-62.5	...((((..((((..((((((.((((((((((..((((((....((((((......))))))....)).)))).((((((((((.(((((.....)))))..))))...))))))((((((((...((((.........))))...)))).))))....(((.((...(((..((((((((((((.......))))))))))))........)))...)).)))....))))))..)))).))))).)..))))......))))..
n-m1071-3p	n-m1071	73	-19	..(((.((((((.(((.((....((((.(((((((...)).))))).)))).)).))).)))..))).)))..
n-m1072-3p	n-m1072	106	-23.7	.............(((((...((((((.((((..(((.((((.(((((((((....))))))..))).))))..))).)))).))))))....)))))........
n-m1072-5p	n-m1072	106	-23.7	.............(((((...((((((.((((..(((.((((.(((((((((....))))))..))).))))..))).)))).))))))....)))))........
n-m1073-3p	n-m1073	181	-43.9	..(((....(((((((((((((((((((((((...((((((((.....)))))))).((((.....))))..((((((((((.((((((....(...(((((.(((....))).))))).)..)))))).))).))))))).....))).))))))))...))).)))))..)))))))..
n-m1073-5p	n-m1073	181	-43.9	..(((....(((((((((((((((((((((((...((((((((.....)))))))).((((.....))))..((((((((((.((((((....(...(((((.(((....))).))))).)..)))))).))).))))))).....))).))))))))...))).)))))..)))))))..
n-m1074-3p	n-m1074	106	-23.7	.............(((((...((((((.((((..(((.((((.(((((((((....))))))..))).))))..))).)))).))))))....)))))........
n-m1074-5p	n-m1074	106	-23.7	.............(((((...((((((.((((..(((.((((.(((((((((....))))))..))).))))..))).)))).))))))....)))))........
n-m1075-5p	n-m1075	72	-19	........((((((((((((((.(((.((((......))))..))).)).)))))..)))))))........
n-m1076-5p	n-m1076	90	-20.3	(((....)))..(((.((((((((((((((.(((.((((........)).)).)))...))))))).))))))).)))............
n-m1077-3p	n-m1077	331	-87.3	.((((........((((((.(.(((...((((((((..(((....((((((((............(((((.((((((..........)))))))))))..))))))))..))).......(.((((((....)))))).)..((((.((....)))))).....((((....))))(((((....)))))........((((((((((...(((((((.....((((......)))).....)))))))....))))))))))...................((((.((...)))))).))))))))))).).)))))).......)))).
n-m1078-3p	n-m1078	102	-37.2	.(((.((((((....)))..........(((((.(((.((((((((((((((..(((....)))..))))...)))).))))))..))))))))))).))).
n-m1079-5p	n-m1079	349	-99.2	....(((..((((..((((.((((((((.((......((((.(((((.............((((((((((..((....))....))))))))))...((((........)))).....((((((((...........)))))))).....(((((((((((....((((....))))((((((((...(......)...))))))))..))))))))))).......(((((((((..((((.......))))..))))))....))).......((((((.(((.........)))))))))...))))))))).....)).)))))))).)))).)))).)))....
n-m1080-3p	n-m1080	158	-38.8	..(((.((((((((.(((..((((((.(((((.((...((.(((((...((((((((((((((((((((((.(((...))).)))..))))))))).))))..)))).))...))))).))...))))))).))))))..))).)))))))).)))..
n-m1081-3p	n-m1081	176	-44.2	.....(((((....((((((((.(((....(((((((((((((.((.(((((...))))).)).))))))).........((((..((((((....(((((((((.(((.........))).)))))))))))))))))))....)))))).)))))))))))...))))).....
n-m1082-5p	n-m1082	182	-54.2	((((.((((..(((((((((.(((..(((((.((((((........)))))).((((((...(((............))).))))))(((((......((((((((.....((((.......)))).....))))))))))))).....)))))..))))))))..)))).))))..)))).
n-m1083-5p	n-m1083	71	-29.1	.(((((((.((((.((.((.((((((((((.......))))))).))).)).))....)))))))).))).
n-m1084-3p	n-m1084	260	-79.1	..((....))(.(((((((((((((((.(.(((((.....))))).)..(((........)))....((((((....((((((((((((....))))))))))))))))))....(((.....)))..........(((((((........)))))))..((((.(((((((...(((((....((((((.(......).)))))).))))).....))))))).))))))).)))))...))))))).)..........
n-m1085-5p	n-m1085	178	-78	(((..(((((((((((((((.((((.((((((((((((.((((.(((((.((.((.(.(.((((((((((.(((..((((.............))))..))).)))))))...)))).).)).)).))...))))))))).)))))))))).)))).)))))))))))))))..))).
n-m1086-5p	n-m1086	106	-25.3	....(((((....((((((((.(((((((((...((((((((((.........))))....)).))))....).))))))))...))).)))))...)))))....
n-m1087-3p	n-m1087	96	-29.3	(((((((.((...)).)))))))....(((.((....(((.((((((((..(((((......)))))..)))))))))))....)).)))......
n-m1088-5p	n-m1088	73	-20.6	.(((.((...(((..((((((..((((((.(((..........))).))))))...))))))..)))))))).
n-m1089-3p	n-m1089	139	-70.3	.(((((((((.((((((((((((((((((((((((((((((..(((......))).((((.............))))..((....)).(((.....))))))))))))))))))))))))))))))))).)))))))))
n-m1090-5p	n-m1090	213	-63.8	...((((((((((((((.(((...((((((((.((..((.((((.((((.....(((.....)))..))))((((((((........((....((((......))))..)).......))))))))........(((.((((((((........)))))))).))).)))).))))))))))))....)).).))))).)))..))))))...
n-m1091-3p	n-m1091	159	-34.9	.((((((..((((..(((((((((..(((((((..((((((((((.............(((((................))))).........(((((((.....))).)))).))))..))).))).)))))))..)))).))))).)))))))))).
n-m1092-5p	n-m1092	70	-26.7	.((.((((.(....(((((((((((((((((.......))))))))))..)))))))...).)))).)).
n-m1093-3p	n-m1093	120	-29.7	((.(.....).))...(((((((((..((((.(((((((((((...(((.((((...(((((......))).)).)))).)))...))).)))))))).)))).))))))..))).....
n-m1094-3p	n-m1094	74	-21.1	......(((((...((((((.((..(((..(((((.......))))).))).))))))))...)))))......
n-m1095-3p	n-m1095	313	-80.4	....(((((................(((((((.((((.(((((..(((.....(((((((.....(((((((((((((((...(((....))).....))))).......((((.....))))((.(((.......))).))..........)))..)))))))...........)))))...))......)))...........((((((...........))))))........(((((((.(((.(((((...)))...)).)))))).)))).......))))).)).)))))))))...)))))....
n-m1096-5p	n-m1096	74	-21.6	.......((((((.((((((((((((((..............))))))...))))))))..)))))).......
n-m1097-3p	n-m1097	148	-35.8	.(((((.((...((.(((((...(.((((.((((((.(((((..((....)).)))))...(((((((.(....).))))))).((((.(((((....)))))))))..........)))))).)))).)))))).))..))))))).
n-m1098-5p	n-m1098	313	-81	.(((.((..((((((.((((.((((((((.....(((...(((.......((((..((....))..)))).......((.((.....((((((((...((.((..(((((((...(((...((((((..(((.......)))((((........)))).......)))))))))...)))).)))..)))).))))))))....)).))(((((....((.((((((...(((..((...)))))...))))))...))....)))))..)))..))).....))).))))).)))))))).))..)).))).
n-m1099-5p	n-m1099	94	-21.2	(((((((.((.(.(((((.((.((((((..(((...(((..(((((.....)))))..))))))..)))).)).))))))).))).))))))).
n-m1100-5p	n-m1100	214	-65.6	...(((.((((.(((((((..(((((.((((.......((((((((((((..(((...(((....))).......)))....))))))))))))(((........)))......((((((((.....((((((((.....))))......((((((....)))))).))))))))))))..)).)).))))).)))))))..)))).).))...
n-m1101-3p	n-m1101	327	-51.17	.....(((..(((((((((((((((((..(((..((((((((((..(((((.(((..((((.((((....)))).)))).(((((.....)))))..........(((((((.((....(((((..................................))))))))))))))((((.....))))................))).).)))).)))))))))).((((((...)))))).................((((.((((............)))).)))).........))).))))))))))..)))))))..))).....
n-m1101-5p	n-m1101	327	-51.17	.....(((..(((((((((((((((((..(((..((((((((((..(((((.(((..((((.((((....)))).)))).(((((.....)))))..........(((((((.((....(((((..................................))))))))))))))((((.....))))................))).).)))).)))))))))).((((((...)))))).................((((.((((............)))).)))).........))).))))))))))..)))))))..))).....
n-m1102-3p	n-m1102	325	-177	.(((((((((............((((((((((((((((((((((((((.(((((((((((.((((((((((((((((((((((((((((.(((((((((((((((((((((((((((((((.((((((((((((.((.((((((.((((((((((.(((((...))))).)))))))))).............)))))).)).)))))))))))).))))))))))))))))))))))))))))))).)))))))))))))))))))))))))))).))))))))))).))))))))))))))))))))))))))))))))))).
n-m1103-5p	n-m1103	73	-26.3	...((((..((((((.((((((((.(..(((((........)))))..).)))))))).)))))).))))...
n-m1104-3p	n-m1104	90	-24.6	........((((.((((.((((.(((((((((.(((....(((....))).....))).))))))))))))).)))).))))........
n-m1105-3p	n-m1105	112	-44.3	.(((.((((((((((((((((((((((((.((((((((((((((....(((........)))....)))).).))))))))).))))))))))))))))))))))))..)))
n-m1106-3p	n-m1106	150	-49.3	.((..((((((((.((((((((.((.(((((..((((((((((((.....(((.((((((((((............)).)))))))).))).........))))))))))))........))))).)).)))))))).))))))))..))
n-m1107-3p	n-m1107	273	-153.7	.(((((((((((.((((((((((((((((((((((((.(((((((((((((((((((((((((((((((((((((((((..(((((((((((((.(((((((((((.((((((.(((.(((......((((((((.....))))))))......))).))).)))))).))))))))))).)))))))))))))..))))))))))))))))))))))))))))))))))))))))))))))))))))))))))))))))).)))))))))))
n-m1108-5p	n-m1108	134	-65.8	((.(((((.((((..((((((((((((.((((((((((((((((((((((((((.........))))........))))))))))))))))).....)))))..))).)))).)))))..)))).))))).)).
n-m1109-3p	n-m1109	189	-67.8	.((((.....(((((((.(((..(((((((((.((((.(((.......))).)))(((((((((..((((((...((((.(((((....))))))))).))))))...)))))))))....(((((.....)))))..(((((....)))))...).)))))))))....))))))).)))....))))
n-m1110-3p	n-m1110	70	-27.1	....(((((.(((.(((((((((((((((........))))))..)))))))))...))).)))))....
n-m1111-5p	n-m1111	111	-38.5	(((((.(...((((((((((.(.(((((((...((((((..((.(((...........))).))..)))...)))....))))))).))))).))))))...)..))))).
n-m1112-5p	n-m1112	112	-35.1	.((((((((((((((((((((((((((((.((((...((((......)))).(((.((....)).))))))).)))))))...)))).)))))))))).....))).)))).
n-m1113-5p	n-m1113	132	-25.6	.........((((((((((((.((((((.(((...(((((.......((((..((..(((((......))))).)).)))).....)))))..........))))).)))).)))..)))))))))......
n-m1114-3p	n-m1114	195	-79.3	.(((.(.(((.((((((((((.((((((((((((((((((((((((((((((((((.........(((((((...((((((..(((((((........)))))))..))))))...)))....)))).........))))))))....)))))))))))))))))))))))))).)))))))))).))).).)))
n-m1115-3p	n-m1115	144	-48.4	.(((((.(((....(.((((((.((.(((((((.(((.....((((...))))..(((....)))..((((((((...(((......))).))))))))...............)))))).)))))))))))).))))))))).
n-m1116-5p	n-m1116	142	-73.4	(((((((...((((((((((((((.((((.(.(((((.((((((((.....((((((((....(((((........)))))....))))))))))))))))..))))).).)))).))))))))))))))....))))))).
n-m1117-5p	n-m1117	131	-34.1	(((..((((((.((((((((..(((.((((((.(((((((((......))).((.((((..(((.(((....))))))...))))))))).)))..)))).))...))).)))))))).).))))).))).
n-m1118-5p	n-m1118	206	-58.8	........((((((((((((((((..((.(((....(.((((.....((.(((...))))).....))))).((((((((((((...))))))........((((((((.....))).)))))((((((.........)))))).....))))))((((((.....))))))..))).)).)))).))))))))))))........
n-m1119-5p	n-m1119	187	-36.5	....(((((((((.(((((.((.((...(((((...(((((((((((.(((((..((((..(((((..............(((((((......)))))))(((((.....))))))))))..))))..))))).)).....))))).))))...)).)))...)).)).))))))))))))))....
n-m1120-5p	n-m1120	137	-23.1	.((((((..((.((((((((((((((((..((....((((((....((((((....((....)).....))))))......))).))).............))..))))))))..))))).)))..))..)))))).
n-m1121-3p	n-m1121	306	-77.4	....(((((..(((((..((((((((((....((((((....(((((((((((..........(((......)))........((((((((((.((........))))))........))))))....)))))))))))..(((((....(((.....)))...)))))......((....)).(((((((((((.............))))))))))).((((((.(((...))).)))))).........((..(((....)))..))))..))))...))))))).)))))))))))))....
n-m1122-3p	n-m1122	173	-40.8	((((((.((....)).))))))...((((..((((....)).))..))))...((((.((.((((((((((((...((((((((((((((......))))))))).....((((...(((((......)))))..))))..)))))..))))))..)))))))))))).....
n-m1123-5p	n-m1123	86	-22.4	........(((((..((..(((((((((((.((((((........))))...)))))))..))))))..))..)))))........
n-m1124-3p	n-m1124	282	-56.8	.((((...(((.((((((..(((((((((((((((.((((.(.((........)).).)))).))))....((((((..((((((.((....((((..........................))))....)).))))))..))))))(((((((.....)))))))....(((((.((((..........))))))))).....((((((....))))))((((((..................)))))).....))))))))))))))))).)))..))))
n-m1125-5p	n-m1125	151	-34.8	(((.((((((.((.((((((((((..((.((.((.((.((((............)))).)).))(((.....)))(((((((...((((((.....))))))..)))))))........))))..))))).))))).)).)))))).))).
n-m1126-3p	n-m1126	183	-114.9	...((((((..........))))))..((((((.(((((((((((((((((((((((((((((((((((((((.((((((((((((((((((.((........)).)))))))))))))))))).))))))))))))))))))))))))))))))))))))))).))))))............
n-m1126-5p	n-m1126	183	-114.9	...((((((..........))))))..((((((.(((((((((((((((((((((((((((((((((((((((.((((((((((((((((((.((........)).)))))))))))))))))).))))))))))))))))))))))))))))))))))))))).))))))............
n-m1127-5p	n-m1127	197	-51.2	..(((((((((((((.((..((..(((((((.......(((((((((....)))))))))((((.((((...(((((((.(((((.(((.........))))))))..)))))))...)))).))))....((((........))))..)))))))))..)).))).)))))).((((....)))).....))))..
n-m1128-5p	n-m1128	139	-49.9	(((((((((((..(((((((((((((.(((((((((.......(((((((((((((((.((..((..(((......)))..)).)).)))))))))))))))))))))))).)))))))))))))..))))))))))).
n-m1129-5p	n-m1129	310	-191.3	(((((((((((.(((((((((((((((((((.(((((((((((((((((((((((.((((((((((((((((((((((((((((((((((((((((((((((((((((((((((((((((.((.((((.((((((.((...(((((((...............))))))).)).)))))).)))).)).)))))))))))))))))))))))))))))))))))))))))))))))))))))))))))))))).))))))))))))))))))))))).))))))))))))))))))).))))))))))).
n-m1130-3p	n-m1130	119	-43.9	.(((((...(((((.(.(((((((..(((((((....(.((.......((((((((..........))))))))......)).)...))))))).))))))).).)))))...))))).
