# Supplementary material for: Conserved MicroRNA Act Boldly During Sprout Development and Quality Formation in Pingyang Tezaocha (Camellia sinensis)
Source: Front Genet. 2019 Mar 28;10:237. doi: 10.3389/fgene.2019.00237 (PMC6455055; doi:10.3389/fgene.2019.00237)
Supplement: Supplementary Table 9 — The annotation and the corresponding miRNAs of the total 352 target transcription factor genes. [file Table_9.XLSX]

## Sheet: Sheet1
Supplementary Table 9 The annotation and the corresponding miRNAs of the total 352 target transcription factor genes.
GeneID	TF_family	Description	KEGG_A_class	KEGG_B_class	Pathway	K_ID	GO Component	GO Function	GO Process	miRNA
CSA029168	ZF-HD	PREDICTED: zinc-finger homeodomain protein 4 [Vitis vinifera]	-	-	-	-	-	-	-	miR7767-x
CSA000116	WRKY	WRKY domain-containing protein [Cephalotus follicularis]	-	-	-	-	-	-	-	miR5658-x
CSA001140	WRKY	PREDICTED: probable WRKY transcription factor 51 isoform X1 [Nelumbo nucifera]	-	-	-	-	-	-	-	miR5181-y;miR5658-x
CSA004281	WRKY	PREDICTED: probable WRKY transcription factor 65 [Vitis vinifera]	-	-	-	-	-	-	-	miR5658-x;miR8577-x
CSA006186	WRKY	DNA-binding WRKY [Corchorus olitorius]	Organismal Systems	Environmental adaptation	ko04626//Plant-pathogen interaction	K13425	-	-	-	miR5385-x
CSA007248	WRKY	WRKY1 [Hevea brasiliensis]	-	-	-	-	-	-	-	miR159-x;miR5658-x
CSA010816	WRKY	transcription factor WRKY33 [Lindera glauca]	Organismal Systems	Environmental adaptation	ko04626//Plant-pathogen interaction	K13424	-	-	-	miR5658-x;miR8577-x;novel-m0025-3p
CSA013924	WRKY	PREDICTED: probable WRKY transcription factor 70 [Ziziphus jujuba]	-	-	-	-	-	-	-	miR5658-x
CSA014188	WRKY	PREDICTED: probable WRKY transcription factor 57 [Populus euphratica]	-	-	-	-	-	-	GO:0009628//response to abiotic stimulus;GO:0050896//response to stimulus;GO:0006950//response to stress	miR5385-x;miR8577-x;novel-m0025-3p;novel-m0404-5p;novel-m0605-5p
CSA014257	WRKY	DNA-binding WRKY [Corchorus olitorius]	-	-	-	-	-	-	-	novel-m0862-3p
CSA016054	WRKY	PREDICTED: probable WRKY transcription factor 48 [Vitis vinifera]	-	-	-	-	-	-	-	miR1045-x
CSA019809	WRKY	PREDICTED: probable WRKY transcription factor 71 [Vitis vinifera]	-	-	-	-	-	-	-	miR5658-x;miR8577-x;novel-m0025-3p
CSA020766	WRKY	PREDICTED: probable WRKY transcription factor 46 [Populus euphratica]	-	-	-	-	-	-	-	miR8022-x
CSA023591	WRKY	WRKY DNA-binding protein 33 isoform 1 [Theobroma cacao]	Organismal Systems	Environmental adaptation	ko04626//Plant-pathogen interaction	K13424	-	-	-	miR5658-x;miR8577-x
CSA024124	WRKY	PREDICTED: WRKY transcription factor 22 [Daucus carota subsp. sativus] [Daucus carota]	Organismal Systems	Environmental adaptation	ko04626//Plant-pathogen interaction	K13425	-	-	-	miR474-x
CSA030055	WRKY	PREDICTED: probable WRKY transcription factor 61 [Theobroma cacao]	-	-	-	-	-	-	-	miR5385-x
CSA032740	WRKY	PREDICTED: probable WRKY transcription factor 43 [Nelumbo nucifera]	-	-	-	-	-	-	-	novel-m1000-5p
CSA033910	WRKY	PREDICTED: WRKY transcription factor 6-like [Solanum tuberosum]	-	-	-	-	-	-	-	miR5385-x
CSA034770	WRKY	WRKY domain-containing protein [Cephalotus follicularis]	-	-	-	-	-	-	GO:0009987//cellular process;GO:0044699//single-organism process;GO:0050896//response to stimulus	miR5385-x
CSA035842	WRKY	WRKY family transcription factor [Theobroma cacao]	-	-	-	-	-	-	GO:0008152//metabolic process;GO:0009058//biosynthetic process;GO:0071704//organic substance metabolic process;GO:1901576//organic substance biosynthetic process	novel-m0697-3p
CSA009146	WOX	PREDICTED: WUSCHEL-related homeobox 1-like [Juglans regia]	-	-	-	-	-	-	-	miR5658-x;novel-m0675-3p
CSA016734	WOX	PREDICTED: WUSCHEL-related homeobox 9 [Theobroma cacao]	-	-	-	-	-	-	-	miR156-y;miR5385-x;miR5658-x
CSA027532	WOX	WUSCHEL-related homeobox 11 [Populus tomentosa]	-	-	-	-	-	-	-	miR5385-x;miR5658-x
CSA001833	Trihelix	PREDICTED: glyceraldehyde-3-phosphate dehydrogenase, cytosolic-like [Sesamum indicum]	Metabolism	Global and Overview;Energy metabolism;Carbohydrate metabolism	ko01200//Carbon metabolism;ko01230//Biosynthesis of amino acids;ko00010//Glycolysis / Gluconeogenesis;ko00710//Carbon fixation in photosynthetic organisms	K00134	-	-	-	miR6118-y
CSA002148	Trihelix	PREDICTED: trihelix transcription factor ASIL2 [Solanum lycopersicum]	-	-	-	-	-	-	-	miR5385-x
CSA005217	Trihelix	trihelix transcription factor GT-3b [Dorcoceras hygrometricum]	-	-	-	-	-	-	-	miR5658-x
CSA005635	Trihelix	PREDICTED: trihelix transcription factor ASR3 isoform X2 [Vitis vinifera]	-	-	-	-	-	-	-	miR5385-x
CSA006457	Trihelix	PREDICTED: trihelix transcription factor ASIL2-like isoform X3 [Nelumbo nucifera]	-	-	-	-	-	-	-	miR482-z
CSA009997	Trihelix	PREDICTED: trihelix transcription factor ASIL2 [Vitis vinifera]	-	-	-	-	-	-	-	novel-m0555-3p
CSA018972	Trihelix	PREDICTED: stress response protein nst1 isoform X1 [Vitis vinifera]	-	-	-	-	-	-	-	miR5658-x
CSA021616	Trihelix	PREDICTED: trihelix transcription factor ASR3 [Ziziphus jujuba]	-	-	-	-	-	-	-	miR156-y
CSA023479	Trihelix	PREDICTED: trihelix transcription factor PTL [Ricinus communis]	-	-	-	-	-	-	-	miR5658-x;miR8577-x
CSA026374	Trihelix	Aspartate/glutamate/uridylate kinase [Cynara cardunculus var. scolymus] [Cynara cardunculus]	-	-	-	-	-	-	-	miR482-z
CSA030106	Trihelix	PREDICTED: trihelix transcription factor GT-2-like [Solanum lycopersicum]	-	-	-	-	-	-	-	miR7972-y
CSA033939	Trihelix	PREDICTED: trihelix transcription factor ASIL1 [Vitis vinifera]	-	-	-	-	-	-	-	miR5658-x
CSA000057	TCP	PREDICTED: transcription factor TCP12 [Theobroma cacao]	-	-	-	-	-	-	-	miR9759-y
CSA000817	TCP	PREDICTED: transcription factor TCP4 [Capsicum annuum]	-	-	-	-	-	-	-	miR164-y
CSA020989	TCP	TCP family transcription factor [Theobroma cacao]	-	-	-	-	-	-	GO:0034645//cellular macromolecule biosynthetic process;GO:0010467//gene expression;GO:0044260//cellular macromolecule metabolic process;GO:0009058//biosynthetic process;GO:0044249//cellular biosynthetic process;GO:0009987//cellular process;GO:0071704//organic substance metabolic process;GO:0043170//macromolecule metabolic process;GO:1901576//organic substance biosynthetic process;GO:0008152//met…	miR5385-x;miR5658-x
CSA026183	TCP	PREDICTED: transcription factor DICHOTOMA [Vitis vinifera]	-	-	-	-	-	-	-	miR5385-x
CSA001855	TALE	PREDICTED: homeobox protein knotted-1-like 13 isoform X1 [Nelumbo nucifera]	-	-	-	-	-	-	-	miR5385-x;miR7725-x
CSA021751	TALE	PREDICTED: BEL1-like homeodomain protein 11 [Vitis vinifera]	-	-	-	-	GO:0043229//intracellular organelle;GO:0005622//intracellular;GO:0044464//cell part;GO:0043231//intracellular membrane-bounded organelle;GO:0043226//organelle;GO:0043227//membrane-bounded organelle;GO:0044424//intracellular part;GO:0005623//cell	-	GO:0050789//regulation of biological process;GO:0043170//macromolecule metabolic process;GO:0044249//cellular biosynthetic process;GO:0065007//biological regulation;GO:0060255//regulation of macromolecule metabolic process;GO:0044260//cellular macromolecule metabolic process;GO:0010468//regulation of gene expression;GO:0034645//cellular macromolecule biosynthetic process;GO:0009058//biosynthetic …	miR2938-y
CSA029495	TALE	PREDICTED: homeobox protein knotted-1-like 2 [Daucus carota subsp. sativus] [Daucus carota]	-	-	-	-	GO:0043226//organelle;GO:0044424//intracellular part;GO:0043231//intracellular membrane-bounded organelle;GO:0043227//membrane-bounded organelle;GO:0044464//cell part;GO:0005622//intracellular;GO:0005623//cell;GO:0043229//intracellular organelle	GO:1901363//heterocyclic compound binding;GO:0097159//organic cyclic compound binding;GO:0005488//binding;GO:0003677//DNA binding;GO:0003676//nucleic acid binding	GO:0065007//biological regulation;GO:0050789//regulation of biological process;GO:0060255//regulation of macromolecule metabolic process;GO:0019222//regulation of metabolic process;GO:0010468//regulation of gene expression	novel-m0358-3p;novel-m0397-3p
CSA032738	TALE	PREDICTED: BEL1-like homeodomain protein 9 [Vitis vinifera]	-	-	-	-	GO:0044464//cell part;GO:0043227//membrane-bounded organelle;GO:0044444//cytoplasmic part;GO:0043229//intracellular organelle;GO:0043226//organelle;GO:0005623//cell;GO:0005622//intracellular;GO:0005737//cytoplasm;GO:0043231//intracellular membrane-bounded organelle;GO:0044424//intracellular part	GO:0003676//nucleic acid binding;GO:0001071//nucleic acid binding transcription factor activity;GO:0003677//DNA binding;GO:0005488//binding;GO:1901363//heterocyclic compound binding;GO:0097159//organic cyclic compound binding	GO:1903507//negative regulation of nucleic acid-templated transcription;GO:0009987//cellular process;GO:0010467//gene expression;GO:0010468//regulation of gene expression;GO:0065007//biological regulation;GO:0051252//regulation of RNA metabolic process;GO:0006304//DNA modification;GO:0043412//macromolecule modification;GO:0050789//regulation of biological process;GO:0051253//negative regulation o…	miR5385-x
CSA033892	TALE	KNOTTED-like homeobox of 7 [Theobroma cacao]	-	-	-	-	GO:0044464//cell part;GO:0005623//cell;GO:0005622//intracellular;GO:0043227//membrane-bounded organelle;GO:0043226//organelle;GO:0043229//intracellular organelle;GO:0043231//intracellular membrane-bounded organelle;GO:0044424//intracellular part	GO:0097159//organic cyclic compound binding;GO:0003676//nucleic acid binding;GO:0003677//DNA binding;GO:1901363//heterocyclic compound binding;GO:0001071//nucleic acid binding transcription factor activity;GO:0005488//binding	GO:0009987//cellular process;GO:0010087//phloem or xylem histogenesis;GO:0030029//actin filament-based process;GO:0008152//metabolic process;GO:0090558//plant epidermis development;GO:0009888//tissue development;GO:0048468//cell development;GO:0010015//root morphogenesis;GO:0000904//cell morphogenesis involved in differentiation;GO:0060255//regulation of macromolecule metabolic process;GO:0050789…	miR5385-x
CSA035682	TALE	PREDICTED: BEL1-like homeodomain protein 11 [Vitis vinifera]	-	-	-	-	GO:0005623//cell;GO:0043229//intracellular organelle;GO:0043231//intracellular membrane-bounded organelle;GO:0005622//intracellular;GO:0043227//membrane-bounded organelle;GO:0044424//intracellular part;GO:0044464//cell part;GO:0043226//organelle	-	GO:0044249//cellular biosynthetic process;GO:0009987//cellular process;GO:0065007//biological regulation;GO:0034645//cellular macromolecule biosynthetic process;GO:0043170//macromolecule metabolic process;GO:0008152//metabolic process;GO:0044237//cellular metabolic process;GO:0019222//regulation of metabolic process;GO:0009059//macromolecule biosynthetic process;GO:0071704//organic substance meta…	miR2938-y
CSA035769	TALE	KNOTTED-like homeobox of 7 [Theobroma cacao]	-	-	-	-	GO:0044424//intracellular part;GO:0044464//cell part;GO:0043231//intracellular membrane-bounded organelle;GO:0043226//organelle;GO:0043229//intracellular organelle;GO:0005622//intracellular;GO:0005623//cell;GO:0043227//membrane-bounded organelle	GO:0005488//binding;GO:1901363//heterocyclic compound binding;GO:0003677//DNA binding;GO:0097159//organic cyclic compound binding;GO:0001071//nucleic acid binding transcription factor activity;GO:0003676//nucleic acid binding	GO:0007010//cytoskeleton organization;GO:0044767//single-organism developmental process;GO:0048869//cellular developmental process;GO:0031326//regulation of cellular biosynthetic process;GO:0045491//xylan metabolic process;GO:0009888//tissue development;GO:0016043//cellular component organization;GO:0030029//actin filament-based process;GO:0071554//cell wall organization or biogenesis;GO:0032502/…	miR5385-x
CSA005357	SRS	PREDICTED: protein LATERAL ROOT PRIMORDIUM 1 [Vitis vinifera]	-	-	-	-	-	-	-	miR5385-x;miR5658-x
CSA028202	SRS	PREDICTED: protein SHI RELATED SEQUENCE 5-like [Sesamum indicum]	-	-	-	-	-	-	-	miR5385-x
CSA030188	SRS	PREDICTED: protein SHI RELATED SEQUENCE 1 [Theobroma cacao]	-	-	-	-	-	-	-	miR5385-x;miR870-y
CSA007311	SBP	squamosa promoter binding protein like 6 [Camellia sinensis]	-	-	-	-	-	-	-	miR156-x;miR157-x
CSA011373	SBP	PREDICTED: squamosa promoter-binding-like protein 12 [Sesamum indicum]	-	-	-	-	-	-	-	miR156-x;miR157-x
CSA013148	SBP	PREDICTED: squamosa promoter-binding-like protein 12 [Sesamum indicum]	-	-	-	-	-	-	-	novel-m1032-3p
CSA013351	SBP	PREDICTED: squamosa promoter-binding-like protein 14 [Vitis vinifera]	-	-	-	-	-	-	-	miR5385-x;novel-m1095-3p
CSA015286	SBP	PREDICTED: squamosa promoter-binding-like protein 14 [Vitis vinifera]	-	-	-	-	-	-	-	novel-m0825-3p
CSA019508	SBP	PREDICTED: squamosa promoter-binding-like protein 16 [Vitis vinifera]	-	-	-	-	-	-	-	miR156-x;miR157-x
CSA020439	SBP	PREDICTED: squamosa promoter-binding-like protein 18 [Nelumbo nucifera]	-	-	-	-	-	-	-	miR156-x;miR157-x
CSA020672	SBP	Squamosa promoter binding protein-like 8 [Theobroma cacao]	-	-	-	-	GO:0005622//intracellular;GO:0005623//cell;GO:0044464//cell part;GO:0044424//intracellular part	-	GO:0044260//cellular macromolecule metabolic process;GO:0051321//meiotic cell cycle;GO:0003006//developmental process involved in reproduction;GO:0090567//reproductive shoot system development;GO:0048856//anatomical structure development;GO:0044702//single organism reproductive process;GO:0010467//gene expression;GO:0048236//plant-type spore development;GO:0071704//organic substance metabolic pro…	miR1865-x
CSA023442	SBP	SBP domain-containing protein [Cephalotus follicularis]	-	-	-	-	-	-	-	miR156-x;miR157-x;miR5385-x
CSA025811	SBP	PREDICTED: squamosa promoter-binding-like protein 7 [Vitis vinifera]	-	-	-	-	-	-	-	miR6281-x
CSA031667	SBP	PREDICTED: squamosa promoter-binding-like protein 6 isoform X2 [Vitis vinifera]	-	-	-	-	-	-	-	miR156-x;miR157-x
CSA034418	SBP	PREDICTED: squamosa promoter-binding-like protein 8 [Daucus carota subsp. sativus] [Daucus carota]	-	-	-	-	-	-	GO:0032502//developmental process;GO:0032501//multicellular organismal process;GO:0007275//multicellular organism development;GO:0044767//single-organism developmental process;GO:0022414//reproductive process;GO:0009987//cellular process;GO:0044699//single-organism process;GO:0048856//anatomical structure development;GO:0048869//cellular developmental process;GO:0044707//single-multicellular orga…	miR6281-x
CSA034591	SBP	PREDICTED: squamosa promoter-binding-like protein 1 [Juglans regia]	-	-	-	-	-	-	-	miR1127-x
CSA027614	RAV	RAV transcription factor [Camellia sinensis]	-	-	-	-	GO:0043227//membrane-bounded organelle;GO:0043229//intracellular organelle;GO:0044464//cell part;GO:0044424//intracellular part;GO:0043226//organelle;GO:0005623//cell;GO:0005622//intracellular;GO:0043231//intracellular membrane-bounded organelle	GO:0001071//nucleic acid binding transcription factor activity	GO:0071704//organic substance metabolic process;GO:0065007//biological regulation;GO:0019222//regulation of metabolic process;GO:0009058//biosynthetic process;GO:0034645//cellular macromolecule biosynthetic process;GO:0008152//metabolic process;GO:0009059//macromolecule biosynthetic process;GO:0044260//cellular macromolecule metabolic process;GO:0010468//regulation of gene expression;GO:0043170//…	miR5658-x
CSA011312	Nin-like	Plant regulator RWP-RK [Cynara cardunculus var. scolymus] [Cynara cardunculus]	-	-	-	-	-	-	-	miR9863-x
CSA001321	NF-YC	PREDICTED: dr1-associated corepressor homolog isoform X1 [Theobroma cacao]	-	-	-	-	GO:0044464//cell part;GO:0005623//cell;GO:0005622//intracellular	-	-	miR164-y
CSA000427	NF-YB	PREDICTED: nuclear transcription factor Y subunit B-1 isoform X1 [Vitis vinifera]	-	-	-	-	-	-	-	miR8681-y
CSA001509	NF-YB	nuclear transcription factor YB7 [Populus nigra x Populus x canadensis]	-	-	-	-	-	GO:0005488//binding	-	novel-m0164-5p;novel-m0658-5p
CSA031102	NF-YB	PREDICTED: nuclear transcription factor Y subunit B-3 [Vitis vinifera]	-	-	-	-	GO:0044464//cell part;GO:0044424//intracellular part;GO:0043227//membrane-bounded organelle;GO:0043231//intracellular membrane-bounded organelle;GO:0043226//organelle;GO:0043229//intracellular organelle;GO:0005622//intracellular;GO:0005623//cell	GO:0003676//nucleic acid binding;GO:0046983//protein dimerization activity;GO:0003677//DNA binding;GO:0097159//organic cyclic compound binding;GO:0005488//binding;GO:0005515//protein binding;GO:1901363//heterocyclic compound binding	GO:0060255//regulation of macromolecule metabolic process;GO:0065007//biological regulation;GO:0010468//regulation of gene expression;GO:0050789//regulation of biological process;GO:0019222//regulation of metabolic process	miR5385-x;miR5658-x
CSA011707	NF-YA	PREDICTED: nuclear transcription factor Y subunit A-1 [Vitis vinifera]	-	-	-	-	GO:0043229//intracellular organelle;GO:0044464//cell part;GO:0090575//RNA polymerase II transcription factor complex;GO:0005623//cell;GO:0043226//organelle;GO:0044424//intracellular part;GO:0044428//nuclear part;GO:0043231//intracellular membrane-bounded organelle;GO:0005667//transcription factor complex;GO:0044422//organelle part;GO:0043227//membrane-bounded organelle;GO:0005622//intracellular;G…	GO:0001071//nucleic acid binding transcription factor activity	GO:0010468//regulation of gene expression;GO:0065007//biological regulation;GO:0050789//regulation of biological process;GO:0019222//regulation of metabolic process;GO:0060255//regulation of macromolecule metabolic process	miR1057-y
CSA027082	NF-YA	PREDICTED: nuclear transcription factor Y subunit A-3-like [Populus euphratica]	-	-	-	-	-	-	-	novel-m0657-3p
CSA036349	NF-YA	PREDICTED: filaggrin-like isoform X1 [Erythranthe guttata]	-	-	-	-	-	-	-	novel-m0589-5p;novel-m0971-5p
CSA004463	NAC	PREDICTED: NAC domain-containing protein 86 [Vitis vinifera]	-	-	-	-	-	-	-	miR2938-y
CSA005671	NAC	PREDICTED: NAC domain-containing protein 43 [Vitis vinifera]	-	-	-	-	-	-	GO:0034645//cellular macromolecule biosynthetic process;GO:1901360//organic cyclic compound metabolic process;GO:0009058//biosynthetic process;GO:0043170//macromolecule metabolic process;GO:0044260//cellular macromolecule metabolic process;GO:0009987//cellular process;GO:0009059//macromolecule biosynthetic process;GO:1901362//organic cyclic compound biosynthetic process;GO:0044249//cellular biosy…	miR5658-x;miR8577-x
CSA009284	NAC	PREDICTED: NAC domain-containing protein 8 isoform X3 [Vitis vinifera]	-	-	-	-	GO:0043226//organelle;GO:0044424//intracellular part;GO:0043231//intracellular membrane-bounded organelle;GO:0043227//membrane-bounded organelle;GO:0005623//cell;GO:0044464//cell part;GO:0043229//intracellular organelle;GO:0005622//intracellular	-	GO:0044249//cellular biosynthetic process;GO:0065007//biological regulation;GO:0071704//organic substance metabolic process;GO:0019222//regulation of metabolic process;GO:0009987//cellular process;GO:0034645//cellular macromolecule biosynthetic process;GO:1901576//organic substance biosynthetic process;GO:0009058//biosynthetic process;GO:0010468//regulation of gene expression;GO:0044260//cellular…	miR5658-x
CSA009428	NAC	NAC domain-containing protein 7 [Cajanus cajan]	-	-	-	-	GO:0005622//intracellular;GO:0005623//cell;GO:0043227//membrane-bounded organelle;GO:0044424//intracellular part;GO:0044464//cell part;GO:0043229//intracellular organelle;GO:0043231//intracellular membrane-bounded organelle;GO:0043226//organelle	-	GO:0065007//biological regulation;GO:0010468//regulation of gene expression;GO:0009058//biosynthetic process;GO:0019222//regulation of metabolic process;GO:0044237//cellular metabolic process;GO:0009987//cellular process;GO:0009059//macromolecule biosynthetic process;GO:0060255//regulation of macromolecule metabolic process;GO:0071704//organic substance metabolic process;GO:0044249//cellular bios…	miR8590-y
CSA009741	NAC	PREDICTED: protein FEZ [Vitis vinifera]	-	-	-	-	-	-	-	novel-m1069-3p
CSA010605	NAC	PREDICTED: NAC domain-containing protein 83-like [Juglans regia]	-	-	-	-	-	-	GO:0019222//regulation of metabolic process;GO:0090304//nucleic acid metabolic process;GO:1901576//organic substance biosynthetic process;GO:0044238//primary metabolic process;GO:0044237//cellular metabolic process;GO:0034654//nucleobase-containing compound biosynthetic process;GO:0046483//heterocycle metabolic process;GO:0044249//cellular biosynthetic process;GO:0044260//cellular macromolecule m…	miR5021-x
CSA010950	NAC	NAC domain class transcription factor isoform 1 [Theobroma cacao]	-	-	-	-	-	-	GO:0008152//metabolic process;GO:0044249//cellular biosynthetic process;GO:0044237//cellular metabolic process;GO:0009987//cellular process;GO:0043170//macromolecule metabolic process;GO:0034645//cellular macromolecule biosynthetic process;GO:0044260//cellular macromolecule metabolic process;GO:0010467//gene expression;GO:0071704//organic substance metabolic process;GO:1901576//organic substance …	miR5021-x
CSA011634	NAC	PREDICTED: NAC domain-containing protein 86 isoform X2 [Vitis vinifera]	-	-	-	-	GO:0044464//cell part;GO:0044424//intracellular part;GO:0005622//intracellular;GO:0043226//organelle;GO:0043227//membrane-bounded organelle;GO:0005623//cell;GO:0043229//intracellular organelle;GO:0043231//intracellular membrane-bounded organelle	GO:0001071//nucleic acid binding transcription factor activity	GO:0009987//cellular process;GO:0009058//biosynthetic process;GO:1901576//organic substance biosynthetic process;GO:0050789//regulation of biological process;GO:0044260//cellular macromolecule metabolic process;GO:0044249//cellular biosynthetic process;GO:0019222//regulation of metabolic process;GO:0010468//regulation of gene expression;GO:0044237//cellular metabolic process;GO:0009059//macromole…	miR5658-x
CSA012470	NAC	PREDICTED: NAC domain-containing protein 67 [Vitis vinifera]	-	-	-	-	-	-	-	miR2275-y
CSA013362	NAC	PREDICTED: NAC domain-containing protein 100 [Vitis vinifera]	-	-	-	-	-	-	GO:0044237//cellular metabolic process;GO:0044260//cellular macromolecule metabolic process;GO:1901576//organic substance biosynthetic process;GO:0009059//macromolecule biosynthetic process;GO:0034645//cellular macromolecule biosynthetic process;GO:0009058//biosynthetic process;GO:0009987//cellular process;GO:0010467//gene expression;GO:0043170//macromolecule metabolic process;GO:0044249//cellula…	miR164-x
CSA015063	NAC	PREDICTED: NAC domain-containing protein 37 isoform X2 [Vitis vinifera]	-	-	-	-	GO:0005622//intracellular;GO:0043226//organelle;GO:0043227//membrane-bounded organelle;GO:0044424//intracellular part;GO:0043231//intracellular membrane-bounded organelle;GO:0043229//intracellular organelle;GO:0005623//cell;GO:0044464//cell part	-	GO:0044260//cellular macromolecule metabolic process;GO:0050789//regulation of biological process;GO:0009058//biosynthetic process;GO:1901576//organic substance biosynthetic process;GO:0071704//organic substance metabolic process;GO:0034645//cellular macromolecule biosynthetic process;GO:0044237//cellular metabolic process;GO:0009059//macromolecule biosynthetic process;GO:0043170//macromolecule m…	miR5658-x
CSA017286	NAC	PREDICTED: NAC domain-containing protein 78-like [Ipomoea nil]	-	-	-	-	-	-	-	miR164-y
CSA017668	NAC	PREDICTED: protein FEZ [Vigna angularis]	-	-	-	-	-	-	-	miR3512-y
CSA020899	NAC	PREDICTED: NAC domain-containing protein 67 [Vitis vinifera]	-	-	-	-	-	-	-	miR5385-x;novel-m0187-3p;novel-m0208-3p;novel-m0261-3p;novel-m0421-3p;novel-m0483-3p;novel-m0569-3p;novel-m0674-3p;novel-m0731-3p;novel-m0821-3p;novel-m0893-3p
CSA021919	NAC	NAC domain protein [Hevea brasiliensis]	-	-	-	-	GO:0005622//intracellular;GO:0043231//intracellular membrane-bounded organelle;GO:0044424//intracellular part;GO:0043226//organelle;GO:0044464//cell part;GO:0005623//cell;GO:0043229//intracellular organelle;GO:0043227//membrane-bounded organelle	GO:0001071//nucleic acid binding transcription factor activity	GO:0009607//response to biotic stimulus;GO:0019222//regulation of metabolic process;GO:0032501//multicellular organismal process;GO:0016049//cell growth;GO:0051707//response to other organism;GO:0090567//reproductive shoot system development;GO:0032502//developmental process;GO:0065007//biological regulation;GO:0071704//organic substance metabolic process;GO:0008152//metabolic process;GO:0048856/…	novel-m0294-5p
CSA023607	NAC	NAC domain class transcription factor isoform 1 [Theobroma cacao]	-	-	-	-	GO:0043227//membrane-bounded organelle;GO:0043229//intracellular organelle;GO:0044424//intracellular part;GO:0044464//cell part;GO:0005623//cell;GO:0043231//intracellular membrane-bounded organelle;GO:0043226//organelle;GO:0005622//intracellular	-	GO:0009059//macromolecule biosynthetic process;GO:0008152//metabolic process;GO:1901576//organic substance biosynthetic process;GO:0019222//regulation of metabolic process;GO:0060255//regulation of macromolecule metabolic process;GO:0034645//cellular macromolecule biosynthetic process;GO:0044237//cellular metabolic process;GO:0065007//biological regulation;GO:0050789//regulation of biological pro…	miR8577-x
CSA026704	NAC	PREDICTED: NAC domain-containing protein 7 [Vitis vinifera]	-	-	-	-	-	-	GO:0008152//metabolic process;GO:0043170//macromolecule metabolic process;GO:0010467//gene expression;GO:0009987//cellular process;GO:0034645//cellular macromolecule biosynthetic process;GO:1901576//organic substance biosynthetic process;GO:0009058//biosynthetic process;GO:0044260//cellular macromolecule metabolic process;GO:0071704//organic substance metabolic process;GO:0044237//cellular metabo…	miR2083-y
CSA027185	NAC	NAC transcription factors 17 [Manihot esculenta]	-	-	-	-	GO:0005622//intracellular;GO:0043231//intracellular membrane-bounded organelle;GO:0044464//cell part;GO:0043229//intracellular organelle;GO:0005623//cell;GO:0044424//intracellular part;GO:0043226//organelle;GO:0043227//membrane-bounded organelle	-	GO:0043170//macromolecule metabolic process;GO:0065007//biological regulation;GO:0071704//organic substance metabolic process;GO:0008152//metabolic process;GO:0009058//biosynthetic process;GO:0044249//cellular biosynthetic process;GO:0019222//regulation of metabolic process;GO:0044260//cellular macromolecule metabolic process;GO:0034645//cellular macromolecule biosynthetic process;GO:1901576//org…	miR164-x
CSA027382	NAC	PREDICTED: NAC domain-containing protein 43 [Vitis vinifera]	-	-	-	-	-	-	GO:0034645//cellular macromolecule biosynthetic process;GO:1901576//organic substance biosynthetic process;GO:0043170//macromolecule metabolic process;GO:0010467//gene expression;GO:0044260//cellular macromolecule metabolic process;GO:0009059//macromolecule biosynthetic process;GO:0008152//metabolic process;GO:0009058//biosynthetic process;GO:0009987//cellular process;GO:0044237//cellular metabol…	miR8590-y
CSA034032	NAC	PREDICTED: NAC domain-containing protein 83-like [Capsicum annuum]	-	-	-	-	-	-	-	miR870-y
CSA034920	NAC	PREDICTED: NAC domain-containing protein 30 isoform X1 [Vitis vinifera]	-	-	-	-	-	-	-	miR845-y
CSA004684	MYB_related	PREDICTED: transcription factor MYB1R1 [Vitis vinifera]	-	-	-	-	-	GO:0005488//binding	-	miR5658-x
CSA005200	MYB_related	PREDICTED: transcription factor MYB21 [Solanum pennellii]	-	-	-	-	GO:0005623//cell;GO:0044464//cell part;GO:0043226//organelle;GO:0043229//intracellular organelle;GO:0043231//intracellular membrane-bounded organelle;GO:0005622//intracellular;GO:0043227//membrane-bounded organelle;GO:0044424//intracellular part	GO:0005488//binding;GO:0001071//nucleic acid binding transcription factor activity	GO:0071554//cell wall organization or biogenesis;GO:0010468//regulation of gene expression;GO:1903506//regulation of nucleic acid-templated transcription;GO:0060255//regulation of macromolecule metabolic process;GO:0051171//regulation of nitrogen compound metabolic process;GO:0009891//positive regulation of biosynthetic process;GO:0071840//cellular component organization or biogenesis;GO:2000112/…	novel-m0258-5p
CSA005895	MYB_related	PREDICTED: protein ALWAYS EARLY 2-like isoform X3 [Ziziphus jujuba]	-	-	-	-	-	-	-	novel-m0142-3p
CSA006348	MYB_related	PREDICTED: transcriptional adapter ADA2 [Daucus carota subsp. sativus] [Daucus carota]	-	-	-	-	-	-	-	miR9863-x
CSA006755	MYB_related	PREDICTED: pinin [Theobroma cacao]	-	-	-	-	-	-	-	novel-m0726-3p
CSA010303	MYB_related	Myb-like transcription factor family protein [Camellia sinensis]	-	-	-	-	-	-	-	miR5658-x
CSA019103	MYB_related	Myb_DNA-binding domain-containing protein, partial [Cephalotus follicularis]	-	-	-	-	-	-	-	miR5385-x
CSA020001	MYB_related	MYB family protein [Jatropha curcas]	-	-	-	-	-	-	-	miR858-x
CSA020690	MYB_related	Homeodomain-like protein [Cynara cardunculus var. scolymus] [Cynara cardunculus]	-	-	-	-	-	-	-	miR5385-x
CSA022395	MYB_related	MYB7 [Diospyros kaki]	-	-	-	-	-	-	-	miR5385-x;miR5658-x;miR8577-x
CSA024583	MYB_related	PREDICTED: protein LHY isoform X3 [Vitis vinifera]	Organismal Systems	Environmental adaptation	ko04712//Circadian rhythm - plant	K12133	-	-	-	miR1865-x
CSA026034	MYB_related	MYB transcription factor 1 [Camellia sinensis]	-	-	-	-	-	-	-	miR164-y
CSA029633	MYB_related	PREDICTED: transcription factor RAX1-like isoform X2 [Juglans regia]	-	-	-	-	-	-	-	miR858-x;miR858-y
CSA034534	MYB_related	PREDICTED: transcription factor RAX2-like [Populus euphratica]	-	-	-	-	-	-	-	miR5385-x
CSA034896	MYB_related	Myb_DNA-binding domain-containing protein [Cephalotus follicularis]	-	-	-	-	-	-	-	novel-m0537-3p
CSA001486	MYB	sucrose responsive element binding protein [Vitis vinifera]	-	-	-	-	-	-	-	miR5385-x
CSA002630	MYB	PREDICTED: transcription factor RAX3 [Vitis vinifera]	-	-	-	-	-	-	-	miR8577-x
CSA003320	MYB	PREDICTED: transcription factor RAX1 [Vitis vinifera]	-	-	-	-	-	-	-	miR5021-x;miR5658-x;miR8577-x
CSA004365	MYB	PREDICTED: transcription factor MYB21 [Prunus mume]	-	-	-	-	-	-	-	miR5658-x
CSA005733	MYB	PREDICTED: transcription factor MYB108-like [Nelumbo nucifera]	-	-	-	-	-	-	-	miR5658-x;miR8577-x
CSA006517	MYB	PREDICTED: myb-related protein B-like [Juglans regia]	-	-	-	-	-	-	-	miR5834-x
CSA007979	MYB	transcription factor MYB251 [Fagus crenata]	-	-	-	-	-	-	-	miR858-x
CSA008229	MYB	GmMYB12 family protein [Populus trichocarpa]	-	-	-	-	-	-	-	miR162-y
CSA009437	MYB	PREDICTED: myb-related protein 306-like [Prunus mume]	-	-	-	-	-	GO:0005488//binding;GO:0001071//nucleic acid binding transcription factor activity	GO:0019222//regulation of metabolic process;GO:0065007//biological regulation;GO:0060255//regulation of macromolecule metabolic process;GO:0050789//regulation of biological process;GO:0010468//regulation of gene expression	miR5059-x;miR5658-x
CSA009578	MYB	PREDICTED: transcription factor MYB39 [Vitis vinifera]	-	-	-	-	-	-	-	miR858-x
CSA012418	MYB	transcription factor MYB10, partial [Vaccinium corymbosum]	-	-	-	-	-	-	-	miR5658-x
CSA012419	MYB	transcription factor MYB10, partial [Vaccinium corymbosum]	-	-	-	-	-	-	-	miR164-y;miR5658-x
CSA012569	MYB	R2R3 MYB transcription factor [Vitis vinifera]	-	-	-	-	-	-	-	miR858-x;miR858-y
CSA013833	MYB	PREDICTED: transcription factor GAMYB-like [Daucus carota subsp. sativus] [Daucus carota]	-	-	-	-	-	-	-	miR156-y;miR159-y;miR319-y
CSA014836	MYB	PREDICTED: transcription factor MYB86-like [Populus euphratica]	-	-	-	-	-	-	-	miR845-x
CSA015051	MYB	PREDICTED: transcription factor TT2 [Theobroma cacao]	-	-	-	-	-	-	-	miR858-x;miR858-y
CSA015146	MYB	myb-related transcription factor [Vitis amurensis]	-	-	-	-	-	-	-	miR5021-x;miR5658-x
CSA018242	MYB	MYB7 [Theobroma cacao]	-	-	-	-	-	-	-	miR4388-y
CSA019302	MYB	PREDICTED: protein ODORANT1-like [Juglans regia]	-	-	-	-	-	-	-	miR8022-x;miR8577-x
CSA020441	MYB	Myb_DNA-binding domain-containing protein [Cephalotus follicularis]	-	-	-	-	-	-	-	miR858-x;miR858-y
CSA020478	MYB	PREDICTED: transcription factor MYB82 [Ricinus communis]	-	-	-	-	-	-	-	novel-m0237-5p
CSA020918	MYB	PREDICTED: myb-related protein B-like [Juglans regia]	-	-	-	-	-	-	-	miR5834-x;novel-m0178-3p;novel-m1127-5p
CSA022756	MYB	PREDICTED: transcription factor GAMYB isoform X2 [Vitis vinifera]	-	-	-	-	-	-	-	miR5385-x
CSA022876	MYB	PREDICTED: transcription factor MYB108 [Glycine max]	-	-	-	-	-	-	-	miR5385-x
CSA023432	MYB	PREDICTED: myb-related protein 3R-1 isoform X2 [Vitis vinifera]	-	-	-	-	-	-	-	miR7717-x
CSA023488	MYB	PREDICTED: transcription factor MYB108-like [Lupinus angustifolius]	-	-	-	-	-	GO:0005488//binding	-	miR5658-x;miR8577-x
CSA024950	MYB	PREDICTED: transcription repressor MYB6-like [Lupinus angustifolius]	-	-	-	-	-	-	-	miR5658-x;miR8577-x
CSA026179	MYB	PREDICTED: transcription factor DIVARICATA-like [Juglans regia]	-	-	-	-	GO:0044464//cell part;GO:0005623//cell;GO:0043231//intracellular membrane-bounded organelle;GO:0043226//organelle;GO:0043229//intracellular organelle;GO:0043227//membrane-bounded organelle;GO:0005622//intracellular;GO:0044424//intracellular part	GO:0001071//nucleic acid binding transcription factor activity;GO:0005488//binding	GO:0071704//organic substance metabolic process;GO:1901360//organic cyclic compound metabolic process;GO:0019222//regulation of metabolic process;GO:0006139//nucleobase-containing compound metabolic process;GO:0010468//regulation of gene expression;GO:0044238//primary metabolic process;GO:0043170//macromolecule metabolic process;GO:0016070//RNA metabolic process;GO:0050789//regulation of biologic…	miR5385-x
CSA026317	MYB	PREDICTED: myb-related protein Myb4 [Vitis vinifera]	-	-	-	-	-	-	-	miR5658-x;miR8577-x;novel-m0673-5p
CSA028449	MYB	PREDICTED: transcription factor RAX3 [Vitis vinifera]	-	-	-	-	-	-	-	miR5658-x
CSA030704	MYB	PREDICTED: transcription factor MYB59 [Theobroma cacao]	-	-	-	-	-	-	-	miR159-y;novel-m0522-3p;novel-m0523-3p
CSA031074	MYB	PREDICTED: myb-related protein B-like [Juglans regia]	-	-	-	-	-	-	-	miR6281-x
CSA031327	MYB	PREDICTED: protein ODORANT1-like [Populus euphratica]	-	-	-	-	-	-	GO:0009987//cellular process	miR5021-x;miR5658-x;miR8577-x;novel-m0025-3p
CSA032564	MYB	PREDICTED: myb-related protein 306 isoform X1 [Ziziphus jujuba]	-	-	-	-	-	-	-	miR6485-x
CSA034967	MYB	PREDICTED: transcription factor MYB86 [Vitis vinifera]	-	-	-	-	-	-	-	miR8665-y
CSA036087	MYB	PREDICTED: transcription factor GAMYB [Vitis vinifera]	-	-	-	-	-	-	-	miR156-y;miR159-y;miR319-y
CSA000950	M-type	PREDICTED: agamous-like MADS-box protein AGL81 [Nicotiana tabacum]	-	-	-	-	-	-	-	novel-m0270-3p
CSA003014	M-type	PREDICTED: agamous-like MADS-box protein AGL62 [Ricinus communis]	-	-	-	-	-	-	-	miR5385-x
CSA004941	M-type	Agamous-like MADS-box protein AGL8 isogeny [Cajanus cajan]	-	-	-	-	GO:0043231//intracellular membrane-bounded organelle;GO:0005623//cell;GO:0043229//intracellular organelle;GO:0043227//membrane-bounded organelle;GO:0043226//organelle;GO:0005622//intracellular;GO:0044424//intracellular part;GO:0044464//cell part	GO:0005488//binding;GO:0005515//protein binding	GO:0019222//regulation of metabolic process;GO:0060255//regulation of macromolecule metabolic process;GO:0009058//biosynthetic process;GO:0034645//cellular macromolecule biosynthetic process;GO:0050789//regulation of biological process;GO:0044237//cellular metabolic process;GO:0008152//metabolic process;GO:0071704//organic substance metabolic process;GO:0010468//regulation of gene expression;GO:0…	miR164-y
CSA005927	M-type	PREDICTED: agamous-like MADS-box protein AGL62 [Citrus sinensis]	-	-	-	-	-	-	GO:0009987//cellular process;GO:0010467//gene expression;GO:0044237//cellular metabolic process;GO:0008152//metabolic process;GO:0044260//cellular macromolecule metabolic process;GO:0071704//organic substance metabolic process;GO:0044249//cellular biosynthetic process;GO:0009058//biosynthetic process;GO:0034645//cellular macromolecule biosynthetic process;GO:0009059//macromolecule biosynthetic pr…	miR6281-x
CSA020392	M-type	PREDICTED: agamous-like MADS-box protein AGL62 [Citrus sinensis]	-	-	-	-	-	-	GO:0044260//cellular macromolecule metabolic process;GO:0044249//cellular biosynthetic process;GO:0009058//biosynthetic process;GO:0071704//organic substance metabolic process;GO:0010467//gene expression;GO:1901576//organic substance biosynthetic process;GO:0043170//macromolecule metabolic process;GO:0009059//macromolecule biosynthetic process;GO:0044237//cellular metabolic process;GO:0034645//ce…	miR5385-x
CSA020205	MIKC	MADS18 [Monotropa hypopitys]	-	-	-	-	-	-	-	novel-m0618-3p
CSA030517	LFY	LEAFY/LORICAULA-like protein [Camellia sinensis]	-	-	-	-	-	-	-	miR5385-x
CSA004012	LBD	PREDICTED: LOB domain-containing protein 18-like [Gossypium hirsutum]	-	-	-	-	-	-	-	miR5385-x
CSA017327	LBD	PREDICTED: LOB domain-containing protein 12 [Theobroma cacao]	-	-	-	-	-	-	-	miR5658-x
CSA030164	LBD	PREDICTED: LOB domain-containing protein 40-like [Sesamum indicum]	-	-	-	-	-	-	-	miR5385-x
CSA030197	LBD	PREDICTED: LOB domain-containing protein 22-like [Juglans regia]	-	-	-	-	-	-	-	miR8577-x;novel-m0025-3p
CSA032416	LBD	PREDICTED: LOB domain-containing protein 1-like [Populus euphratica]	-	-	-	-	-	-	-	miR5385-x
CSA033309	LBD	PREDICTED: LOB domain-containing protein 36-like [Gossypium arboreum]	-	-	-	-	-	-	-	miR5385-x
CSA035346	LBD	PREDICTED: LOB domain-containing protein 6 [Vitis vinifera]	-	-	-	-	-	-	-	miR5385-x;miR5658-x;miR8577-x;novel-m0025-3p
CSA002356	HSF	HSFA9 [Coffea arabica]	-	-	-	-	-	-	-	miR5385-x
CSA008634	HSF	PREDICTED: heat stress transcription factor C-1 [Ziziphus jujuba]	-	-	-	-	-	-	GO:0008152//metabolic process;GO:0009987//cellular process;GO:0044237//cellular metabolic process	miR5658-x;novel-m0026-5p
CSA008810	HSF	HSFA9 [Coffea arabica]	-	-	-	-	-	-	GO:0008152//metabolic process;GO:0043170//macromolecule metabolic process;GO:0044237//cellular metabolic process;GO:0009987//cellular process;GO:0044238//primary metabolic process;GO:0006950//response to stress;GO:0010467//gene expression;GO:0050896//response to stimulus;GO:0071704//organic substance metabolic process;GO:0044260//cellular macromolecule metabolic process	miR5385-x;miR9759-y
CSA017462	HSF	Heat Stress Transcription Factor family protein [Populus trichocarpa]	-	-	-	-	-	-	-	miR5658-x
CSA018119	HSF	PREDICTED: heat stress transcription factor A-5 [Vitis vinifera]	-	-	-	-	-	-	-	miR2275-x
CSA020299	HSF	HSF_DNA-bind domain-containing protein [Cephalotus follicularis]	-	-	-	-	-	-	-	miR870-y
CSA026826	HSF	HSFA9 [Coffea arabica]	-	-	-	-	-	-	-	miR5385-x
CSA030056	HSF	PREDICTED: heat stress transcription factor B-4 [Vitis vinifera]	-	-	-	-	GO:0043227//membrane-bounded organelle;GO:0044464//cell part;GO:0044424//intracellular part;GO:0043231//intracellular membrane-bounded organelle;GO:0043229//intracellular organelle;GO:0043226//organelle;GO:0005622//intracellular;GO:0005623//cell	GO:0005488//binding;GO:0097159//organic cyclic compound binding;GO:0001071//nucleic acid binding transcription factor activity;GO:0003677//DNA binding;GO:1901363//heterocyclic compound binding;GO:0003676//nucleic acid binding	GO:0044763//single-organism cellular process;GO:0019222//regulation of metabolic process;GO:0008152//metabolic process;GO:0034645//cellular macromolecule biosynthetic process;GO:0050789//regulation of biological process;GO:0009059//macromolecule biosynthetic process;GO:0010468//regulation of gene expression;GO:0065007//biological regulation;GO:0043170//macromolecule metabolic process;GO:0044260//…	miR5658-x
CSA036032	HSF	HSFA9 [Coffea arabica]	-	-	-	-	-	-	GO:0008152//metabolic process;GO:0009987//cellular process;GO:0044237//cellular metabolic process;GO:0050896//response to stimulus;GO:0006950//response to stress	miR5385-x
CSA001585	HD-ZIP	PREDICTED: homeobox-leucine zipper protein REVOLUTA [Vitis vinifera]	-	-	-	-	GO:0043227//membrane-bounded organelle;GO:0005622//intracellular;GO:0044424//intracellular part;GO:0005623//cell;GO:0044464//cell part;GO:0043226//organelle;GO:0043229//intracellular organelle;GO:0043231//intracellular membrane-bounded organelle	GO:0005488//binding	-	miR165-y;miR166-y;miR166-z
CSA002151	HD-ZIP	phabulosa [Sarracenia purpurea]	-	-	-	-	GO:0044464//cell part;GO:0043226//organelle;GO:0043231//intracellular membrane-bounded organelle;GO:0043229//intracellular organelle;GO:0005623//cell;GO:0005622//intracellular;GO:0043227//membrane-bounded organelle;GO:0044424//intracellular part	GO:0005488//binding	-	miR165-y;miR166-y;miR166-z
CSA003043	HD-ZIP	PREDICTED: homeobox-leucine zipper protein ATHB-12-like isoform X1 [Nelumbo nucifera]	-	-	-	-	-	-	-	miR1045-x
CSA003253	HD-ZIP	PREDICTED: homeobox-leucine zipper protein ANTHOCYANINLESS 2 isoform X1 [Vitis vinifera]	-	-	-	-	-	GO:0005488//binding	-	miR5385-x
CSA009070	HD-ZIP	PREDICTED: homeobox-leucine zipper protein HDG2 isoform X4 [Vitis vinifera]	-	-	-	-	GO:0043226//organelle;GO:0043227//membrane-bounded organelle;GO:0044424//intracellular part;GO:0043229//intracellular organelle;GO:0005622//intracellular;GO:0005623//cell;GO:0043231//intracellular membrane-bounded organelle;GO:0044464//cell part	GO:1901363//heterocyclic compound binding;GO:0001071//nucleic acid binding transcription factor activity;GO:0097159//organic cyclic compound binding;GO:0003677//DNA binding;GO:0005488//binding;GO:0003676//nucleic acid binding	GO:0016043//cellular component organization;GO:0044707//single-multicellular organism process;GO:0048731//system development;GO:0032502//developmental process;GO:0008152//metabolic process;GO:0044767//single-organism developmental process;GO:0071840//cellular component organization or biogenesis;GO:0051093//negative regulation of developmental process;GO:0000902//cell morphogenesis;GO:0044249//ce…	novel-m1073-5p
CSA013022	HD-ZIP	PREDICTED: homeobox-leucine zipper protein ATHB-15 [Vitis vinifera]	-	-	-	-	GO:0044464//cell part;GO:0043226//organelle;GO:0005622//intracellular;GO:0043231//intracellular membrane-bounded organelle;GO:0043229//intracellular organelle;GO:0043227//membrane-bounded organelle;GO:0005623//cell;GO:0044424//intracellular part	GO:1901363//heterocyclic compound binding;GO:0003676//nucleic acid binding;GO:0097159//organic cyclic compound binding;GO:0005488//binding;GO:0001071//nucleic acid binding transcription factor activity;GO:0003677//DNA binding	GO:0048869//cellular developmental process;GO:0009933//meristem structural organization;GO:0030036//actin cytoskeleton organization;GO:0050789//regulation of biological process;GO:0003006//developmental process involved in reproduction;GO:0031667//response to nutrient levels;GO:0030154//cell differentiation;GO:0007154//cell communication;GO:0044707//single-multicellular organism process;GO:000727…	miR165-y;miR166-y;miR166-z;miR5168-y
CSA013565	HD-ZIP	PREDICTED: homeobox-leucine zipper protein HOX11 [Vitis vinifera]	-	-	-	-	-	-	-	miR5658-x
CSA015090	HD-ZIP	class III homeodomain leucine zipper protein [Medicago truncatula]	-	-	-	-	GO:0043227//membrane-bounded organelle;GO:0044424//intracellular part;GO:0043231//intracellular membrane-bounded organelle;GO:0005622//intracellular;GO:0044464//cell part;GO:0043226//organelle;GO:0043229//intracellular organelle;GO:0005623//cell	GO:0003677//DNA binding;GO:1901363//heterocyclic compound binding;GO:0005488//binding;GO:0003676//nucleic acid binding;GO:0001071//nucleic acid binding transcription factor activity;GO:0097159//organic cyclic compound binding	GO:0008152//metabolic process;GO:0044237//cellular metabolic process;GO:0043170//macromolecule metabolic process;GO:0010468//regulation of gene expression;GO:0019222//regulation of metabolic process;GO:0060255//regulation of macromolecule metabolic process;GO:0009987//cellular process;GO:0044249//cellular biosynthetic process;GO:0009059//macromolecule biosynthetic process;GO:0034645//cellular mac…	miR165-y;miR166-y;miR166-z;miR5168-y
CSA016928	HD-ZIP	PREDICTED: homeobox-leucine zipper protein ATHB-52-like [Nicotiana sylvestris]	-	-	-	-	-	-	-	miR5658-x;miR8577-x
CSA018544	HD-ZIP	PREDICTED: homeobox-leucine zipper protein ATHB-6-like [Nelumbo nucifera]	-	-	-	-	-	-	-	miR2938-y
CSA023057	HD-ZIP	Class III HD-Zip protein 8 isoform 1 [Theobroma cacao]	-	-	-	-	GO:0043231//intracellular membrane-bounded organelle;GO:0005622//intracellular;GO:0043226//organelle;GO:0044464//cell part;GO:0043227//membrane-bounded organelle;GO:0043229//intracellular organelle;GO:0005623//cell;GO:0044424//intracellular part	GO:0001071//nucleic acid binding transcription factor activity;GO:0005488//binding;GO:0003677//DNA binding;GO:1901363//heterocyclic compound binding;GO:0003676//nucleic acid binding;GO:0097159//organic cyclic compound binding	GO:0009933//meristem structural organization;GO:0043170//macromolecule metabolic process;GO:0043933//macromolecular complex subunit organization;GO:0003002//regionalization;GO:0000904//cell morphogenesis involved in differentiation;GO:0009653//anatomical structure morphogenesis;GO:0034645//cellular macromolecule biosynthetic process;GO:0007010//cytoskeleton organization;GO:0044237//cellular metab…	miR165-y;miR166-y;miR166-z
CSA030874	HD-ZIP	PREDICTED: homeobox-leucine zipper protein REVOLUTA [Vitis vinifera]	-	-	-	-	GO:0005623//cell;GO:0044464//cell part;GO:0043226//organelle;GO:0043231//intracellular membrane-bounded organelle;GO:0005622//intracellular;GO:0044424//intracellular part;GO:0043227//membrane-bounded organelle;GO:0043229//intracellular organelle	GO:0003677//DNA binding;GO:0097159//organic cyclic compound binding;GO:0001071//nucleic acid binding transcription factor activity;GO:0005488//binding;GO:0003676//nucleic acid binding;GO:1901363//heterocyclic compound binding	GO:0009987//cellular process;GO:0044260//cellular macromolecule metabolic process;GO:0009799//specification of symmetry;GO:0022414//reproductive process;GO:0071840//cellular component organization or biogenesis;GO:0003002//regionalization;GO:0000904//cell morphogenesis involved in differentiation;GO:0032501//multicellular organismal process;GO:0030029//actin filament-based process;GO:0010053//roo…	miR165-y;miR166-y;miR166-z
CSA032000	HD-ZIP	PREDICTED: homeobox-leucine zipper protein ANTHOCYANINLESS 2 isoform X2 [Vitis vinifera]	-	-	-	-	-	GO:0005488//binding	-	miR474-x
CSA035481	HD-ZIP	PREDICTED: homeobox-leucine zipper protein ATHB-40-like [Nicotiana attenuata]	-	-	-	-	GO:0043227//membrane-bounded organelle;GO:0044464//cell part;GO:0043231//intracellular membrane-bounded organelle;GO:0044424//intracellular part;GO:0005623//cell;GO:0043229//intracellular organelle;GO:0005622//intracellular;GO:0043226//organelle	GO:0003676//nucleic acid binding;GO:1901363//heterocyclic compound binding;GO:0097159//organic cyclic compound binding;GO:0005488//binding;GO:0003677//DNA binding	GO:0010468//regulation of gene expression;GO:0050789//regulation of biological process;GO:0019222//regulation of metabolic process;GO:0065007//biological regulation;GO:0060255//regulation of macromolecule metabolic process	miR6118-y
CSA012745	HB-other	PREDICTED: homeobox-DDT domain protein RLT2 isoform X2 [Vitis vinifera]	-	-	-	-	-	-	GO:0009059//macromolecule biosynthetic process;GO:0009987//cellular process;GO:0009058//biosynthetic process;GO:0043170//macromolecule metabolic process;GO:0034645//cellular macromolecule biosynthetic process;GO:0010467//gene expression;GO:0044249//cellular biosynthetic process;GO:1901576//organic substance biosynthetic process;GO:0044237//cellular metabolic process;GO:0071704//organic substance …	miR5385-x
CSA015026	HB-other	PREDICTED: protein SAWADEE HOMEODOMAIN HOMOLOG 2 isoform X1 [Solanum pennellii]	-	-	-	-	-	-	-	miR5658-x
CSA016396	HB-other	PREDICTED: homeobox-DDT domain protein RLT1 isoform X2 [Juglans regia]	-	-	-	-	-	-	-	miR5385-x
CSA002734	GRF	PREDICTED: growth-regulating factor 1 [Vitis vinifera]	-	-	-	-	-	-	-	miR5658-x
CSA015729	GRF	PREDICTED: growth-regulating factor 1 [Daucus carota subsp. sativus] [Daucus carota]	-	-	-	-	-	-	-	miR5658-x
CSA021436	GRF	PREDICTED: growth-regulating factor 8 [Vitis vinifera]	-	-	-	-	-	-	GO:0009987//cellular process;GO:0008152//metabolic process	miR5385-x;miR5658-x
CSA034240	GRF	PREDICTED: growth-regulating factor 1 [Vitis vinifera]	-	-	-	-	-	-	-	miR3630-x
CSA004246	GRAS	PREDICTED: scarecrow-like protein 3 isoform X2 [Vitis vinifera]	-	-	-	-	GO:0043226//organelle;GO:0005623//cell;GO:0043231//intracellular membrane-bounded organelle;GO:0043227//membrane-bounded organelle;GO:0043229//intracellular organelle;GO:0044464//cell part;GO:0005622//intracellular;GO:0044424//intracellular part	-	GO:1901576//organic substance biosynthetic process;GO:0010468//regulation of gene expression;GO:0071704//organic substance metabolic process;GO:0043170//macromolecule metabolic process;GO:0034645//cellular macromolecule biosynthetic process;GO:0008152//metabolic process;GO:0019222//regulation of metabolic process;GO:0050789//regulation of biological process;GO:0044249//cellular biosynthetic proce…	miR781-y
CSA004745	GRAS	GA repressor DELLA [Actinidia deliciosa]	Environmental Information Processing	Signal transduction	ko04075//Plant hormone signal transduction	K14494	-	-	-	miR5658-x
CSA004894	GRAS	GA repressor DELLA [Actinidia deliciosa]	Environmental Information Processing	Signal transduction	ko04075//Plant hormone signal transduction	K14494	-	-	-	miR159-x
CSA019700	GRAS	PREDICTED: scarecrow-like protein 13 [Nicotiana attenuata]	-	-	-	-	GO:0005623//cell;GO:0044424//intracellular part;GO:0005622//intracellular;GO:0044464//cell part	-	GO:0009059//macromolecule biosynthetic process;GO:0008152//metabolic process;GO:0071704//organic substance metabolic process;GO:1901576//organic substance biosynthetic process;GO:0065007//biological regulation;GO:0044249//cellular biosynthetic process;GO:0044237//cellular metabolic process;GO:0044260//cellular macromolecule metabolic process;GO:0009987//cellular process;GO:0034645//cellular macro…	miR4994-y;miR5021-x
CSA020635	GRAS	PREDICTED: protein SHORT-ROOT [Vitis vinifera]	-	-	-	-	-	-	-	miR5658-x
CSA021476	GRAS	PREDICTED: scarecrow-like protein 3 [Juglans regia]	-	-	-	-	GO:0043231//intracellular membrane-bounded organelle;GO:0044464//cell part;GO:0043227//membrane-bounded organelle;GO:0043226//organelle;GO:0043229//intracellular organelle;GO:0005622//intracellular;GO:0044424//intracellular part;GO:0005623//cell	-	GO:0071704//organic substance metabolic process;GO:0034645//cellular macromolecule biosynthetic process;GO:0008152//metabolic process;GO:0019222//regulation of metabolic process;GO:0009059//macromolecule biosynthetic process;GO:0060255//regulation of macromolecule metabolic process;GO:0009058//biosynthetic process;GO:0065007//biological regulation;GO:0044249//cellular biosynthetic process;GO:0010…	miR5021-x
CSA023164	GRAS	PREDICTED: nodulation-signaling pathway 2 protein [Theobroma cacao]	-	-	-	-	GO:0044424//intracellular part;GO:0043227//membrane-bounded organelle;GO:0044464//cell part;GO:0043229//intracellular organelle;GO:0043231//intracellular membrane-bounded organelle;GO:0005622//intracellular;GO:0005623//cell;GO:0043226//organelle	-	GO:0060255//regulation of macromolecule metabolic process;GO:0009059//macromolecule biosynthetic process;GO:0065007//biological regulation;GO:0044249//cellular biosynthetic process;GO:0019222//regulation of metabolic process;GO:0010468//regulation of gene expression;GO:0009058//biosynthetic process;GO:0071704//organic substance metabolic process;GO:0034645//cellular macromolecule biosynthetic pro…	miR5658-x
CSA024030	GRAS	PREDICTED: protein SHORT-ROOT-like [Juglans regia]	-	-	-	-	GO:0043227//membrane-bounded organelle;GO:0043231//intracellular membrane-bounded organelle;GO:0043229//intracellular organelle;GO:0005623//cell;GO:0005622//intracellular;GO:0044424//intracellular part;GO:0043226//organelle;GO:0044464//cell part	GO:0003677//DNA binding;GO:0097159//organic cyclic compound binding;GO:0003676//nucleic acid binding;GO:0005488//binding;GO:1901363//heterocyclic compound binding	GO:0071704//organic substance metabolic process;GO:0034645//cellular macromolecule biosynthetic process;GO:0048827//phyllome development;GO:0003002//regionalization;GO:0009987//cellular process;GO:0044767//single-organism developmental process;GO:0009059//macromolecule biosynthetic process;GO:0044707//single-multicellular organism process;GO:0044699//single-organism process;GO:0048731//system dev…	miR156-y
CSA024749	GRAS	PREDICTED: scarecrow-like protein 32 [Vitis vinifera]	-	-	-	-	-	-	GO:0065007//biological regulation;GO:0060255//regulation of macromolecule metabolic process;GO:0050789//regulation of biological process;GO:0010468//regulation of gene expression;GO:0019222//regulation of metabolic process	miR781-y
CSA024975	GRAS	Transcription factor GRAS [Corchorus olitorius]	-	-	-	-	-	-	-	miR477-x
CSA025609	GRAS	GA repressor DELLA [Actinidia deliciosa]	Environmental Information Processing	Signal transduction	ko04075//Plant hormone signal transduction	K14494	-	-	GO:1901576//organic substance biosynthetic process;GO:0043170//macromolecule metabolic process;GO:0071704//organic substance metabolic process;GO:0009058//biosynthetic process;GO:0008152//metabolic process;GO:0009987//cellular process;GO:0044237//cellular metabolic process;GO:0044249//cellular biosynthetic process;GO:0044260//cellular macromolecule metabolic process;GO:0009059//macromolecule bios…	miR5385-x;miR5658-x
CSA028551	GRAS	PREDICTED: scarecrow-like protein 9 [Citrus sinensis]	-	-	-	-	-	-	GO:0044260//cellular macromolecule metabolic process;GO:0034645//cellular macromolecule biosynthetic process;GO:0044249//cellular biosynthetic process;GO:0009058//biosynthetic process;GO:0008152//metabolic process;GO:0043170//macromolecule metabolic process;GO:0044237//cellular metabolic process;GO:0010467//gene expression;GO:1901576//organic substance biosynthetic process;GO:0009059//macromolecu…	miR1865-x
CSA030229	GRAS	PREDICTED: scarecrow-like protein 13 [Nicotiana attenuata]	-	-	-	-	-	-	GO:0060255//regulation of macromolecule metabolic process;GO:0010468//regulation of gene expression;GO:0019222//regulation of metabolic process;GO:0050789//regulation of biological process;GO:0065007//biological regulation	miR159-x
CSA032415	GRAS	GA repressor DELLA [Actinidia deliciosa]	Environmental Information Processing	Signal transduction	ko04075//Plant hormone signal transduction	K14494	-	-	GO:0010467//gene expression;GO:0043170//macromolecule metabolic process;GO:0009059//macromolecule biosynthetic process;GO:1901576//organic substance biosynthetic process;GO:0009987//cellular process;GO:0044249//cellular biosynthetic process;GO:0044260//cellular macromolecule metabolic process;GO:0009058//biosynthetic process;GO:0044237//cellular metabolic process;GO:0071704//organic substance met…	miR5385-x
CSA034367	GRAS	PREDICTED: scarecrow-like protein 22 [Ziziphus jujuba]	-	-	-	-	-	-	-	miR171-y;miR171-z
CSA036596	GRAS	PREDICTED: scarecrow-like protein 22 [Solanum tuberosum]	-	-	-	-	-	-	-	miR171-y;miR171-z;miR5385-x
CSA007953	GATA	PREDICTED: GATA transcription factor 5-like [Sesamum indicum]	-	-	-	-	-	-	-	miR5385-x;miR5658-x;miR8175-y
CSA013319	GATA	PREDICTED: GATA transcription factor 1 [Sesamum indicum]	-	-	-	-	-	-	-	miR5658-x
CSA015239	GATA	PREDICTED: GATA transcription factor 24 isoform X2 [Vitis vinifera]	-	-	-	-	-	GO:0005488//binding	-	miR5385-x
CSA030097	GATA	PREDICTED: GATA transcription factor 12 [Nelumbo nucifera]	-	-	-	-	-	-	-	miR5385-x
CSA035722	GATA	PREDICTED: GATA transcription factor 28 [Ziziphus jujuba]	-	-	-	-	-	GO:0046872//metal ion binding;GO:0003676//nucleic acid binding;GO:0046914//transition metal ion binding;GO:0097159//organic cyclic compound binding;GO:0003677//DNA binding;GO:1901363//heterocyclic compound binding;GO:0005488//binding;GO:0043169//cation binding;GO:0043167//ion binding	GO:0050789//regulation of biological process;GO:0065007//biological regulation;GO:0060255//regulation of macromolecule metabolic process;GO:0019222//regulation of metabolic process;GO:0010468//regulation of gene expression	miR5658-x;miR8577-x
CSA015541	G2-like	PREDICTED: myb family transcription factor EFM [Vitis vinifera]	-	-	-	-	-	-	-	miR5385-x
CSA015642	G2-like	PREDICTED: protein PHOSPHATE STARVATION RESPONSE 1 [Vitis vinifera]	-	-	-	-	-	-	-	miR1866-y
CSA015980	G2-like	PREDICTED: myb family transcription factor PHL5 isoform X2 [Vitis vinifera]	-	-	-	-	-	-	-	miR3438-x
CSA016450	G2-like	PREDICTED: transcription factor PCL1 [Vitis vinifera]	-	-	-	-	-	-	-	miR5385-x
CSA017583	G2-like	PREDICTED: myb-related protein 2 [Vitis vinifera]	-	-	-	-	-	GO:0005488//binding	-	miR159-x;miR5658-x
CSA017877	G2-like	PREDICTED: myb family transcription factor EFM isoform X1 [Vitis vinifera]	-	-	-	-	-	-	-	novel-m0116-3p;novel-m0448-3p
CSA026803	G2-like	PREDICTED: myb-related protein 2 [Theobroma cacao]	-	-	-	-	-	-	-	miR5658-x
CSA027111	G2-like	PREDICTED: myb family transcription factor PHL5-like isoform X4 [Juglans regia]	-	-	-	-	-	-	-	miR3438-x
CSA027818	G2-like	KANADI like transcription factor [Vitis vinifera]	-	-	-	-	-	-	-	miR5658-x
CSA028056	G2-like	auxin transport carrier [Camellia sinensis]	Environmental Information Processing	Signal transduction	ko04075//Plant hormone signal transduction	K13946	GO:0031224//intrinsic component of membrane;GO:0016020//membrane;GO:0044425//membrane part	-	-	miR5072-x
CSA030694	G2-like	PREDICTED: myb family transcription factor EFM [Vitis vinifera]	-	-	-	-	-	-	-	miR5385-x
CSA032219	G2-like	PREDICTED: probable transcription factor KAN2 [Vitis vinifera]	-	-	-	-	-	-	-	miR5658-x;miR8577-x
CSA001514	FAR1	Far1-related sequence 10 isoform 1 [Theobroma cacao]	-	-	-	-	-	-	-	novel-m0072-5p;novel-m0073-5p;novel-m0811-5p
CSA001969	FAR1	PREDICTED: protein FAR1-RELATED SEQUENCE 5 [Jatropha curcas]	-	-	-	-	-	GO:0046872//metal ion binding;GO:0043167//ion binding;GO:0005488//binding;GO:0043169//cation binding;GO:0046914//transition metal ion binding	-	miR5385-x
CSA004052	FAR1	PREDICTED: protein FAR-RED IMPAIRED RESPONSE 1-like isoform X1 [Juglans regia]	-	-	-	-	-	-	-	miR8665-y
CSA004177	FAR1	PREDICTED: protein FAR1-RELATED SEQUENCE 3 [Vitis vinifera]	-	-	-	-	GO:0043227//membrane-bounded organelle;GO:0005911//cell-cell junction;GO:0005622//intracellular;GO:0043231//intracellular membrane-bounded organelle;GO:0030054//cell junction;GO:0043226//organelle;GO:0005623//cell;GO:0043229//intracellular organelle;GO:0044464//cell part;GO:0044424//intracellular part	GO:0043167//ion binding;GO:0005488//binding;GO:0043169//cation binding	GO:0044763//single-organism cellular process;GO:0006631//fatty acid metabolic process;GO:1902578//single-organism localization;GO:0044712//single-organism catabolic process;GO:0009987//cellular process;GO:0071840//cellular component organization or biogenesis;GO:0016482//cytoplasmic transport;GO:0072662//protein localization to peroxisome;GO:0051179//localization;GO:0044242//cellular lipid catabo…	miR4995-x
CSA008565	FAR1	PREDICTED: protein FAR1-RELATED SEQUENCE 11 [Vitis vinifera]	-	-	-	-	-	-	-	miR781-y
CSA009541	FAR1	PREDICTED: probable bifunctional methylthioribulose-1-phosphate dehydratase/enolase-phosphatase E1 2 isoform X1 [Vitis vinifera]	Metabolism	Amino acid metabolism	ko00270//Cysteine and methionine metabolism	K16054	GO:0005622//intracellular;GO:0005623//cell;GO:0044464//cell part;GO:0044424//intracellular part	GO:0016791//phosphatase activity;GO:0046872//metal ion binding;GO:0003824//catalytic activity;GO:0042578//phosphoric ester hydrolase activity;GO:0016829//lyase activity;GO:0016788//hydrolase activity, acting on ester bonds;GO:0016787//hydrolase activity;GO:0043167//ion binding;GO:0016853//isomerase activity;GO:0016836//hydro-lyase activity;GO:0016835//carbon-oxygen lyase activity;GO:0046914//tran…	GO:0044249//cellular biosynthetic process;GO:0000097//sulfur amino acid biosynthetic process;GO:0006796//phosphate-containing compound metabolic process;GO:0043436//oxoacid metabolic process;GO:1901576//organic substance biosynthetic process;GO:0046394//carboxylic acid biosynthetic process;GO:0009987//cellular process;GO:0071267//L-methionine salvage;GO:0044238//primary metabolic process;GO:00442…	miR156-y;novel-m0081-3p
CSA010801	FAR1	PREDICTED: protein FAR1-RELATED SEQUENCE 5 [Vitis vinifera]	-	-	-	-	-	-	-	miR1865-x
CSA012287	FAR1	PREDICTED: protein FAR1-RELATED SEQUENCE 6-like [Ziziphus jujuba]	-	-	-	-	-	GO:0043169//cation binding;GO:0005488//binding;GO:0046872//metal ion binding;GO:0043167//ion binding	-	miR7725-x
CSA017336	FAR1	PREDICTED: protein FAR1-RELATED SEQUENCE 5-like [Malus domestica]	-	-	-	-	-	-	-	miR1511-y;miR5139-x;miR8155-y
CSA021977	FAR1	PREDICTED: protein FAR1-RELATED SEQUENCE 3 [Vitis vinifera]	-	-	-	-	-	-	-	miR870-y;novel-m1067-5p
CSA023856	FAR1	PREDICTED: protein FAR-RED ELONGATED HYPOCOTYL 3 [Vitis vinifera]	-	-	-	-	-	-	-	miR8577-x;miR870-y
CSA030372	FAR1	PREDICTED: phosphoribosylamine--glycine ligase [Vitis vinifera]	Metabolism	Nucleotide metabolism	ko00230//Purine metabolism	K01945	GO:0043229//intracellular organelle;GO:0005737//cytoplasm;GO:0043226//organelle;GO:0009536//plastid;GO:0044444//cytoplasmic part;GO:0009532//plastid stroma;GO:0043227//membrane-bounded organelle;GO:0005623//cell;GO:0005622//intracellular;GO:0044464//cell part;GO:0044446//intracellular organelle part;GO:0044424//intracellular part;GO:0044435//plastid part;GO:0043231//intracellular membrane-bounded…	GO:0005488//binding;GO:0003824//catalytic activity;GO:0036094//small molecule binding;GO:0001882//nucleoside binding;GO:0097159//organic cyclic compound binding;GO:0001883//purine nucleoside binding;GO:1901363//heterocyclic compound binding;GO:0016874//ligase activity;GO:0032549//ribonucleoside binding;GO:0032550//purine ribonucleoside binding;GO:0097367//carbohydrate derivative binding;GO:004316…	GO:0009259//ribonucleotide metabolic process;GO:0009152//purine ribonucleotide biosynthetic process;GO:0019438//aromatic compound biosynthetic process;GO:0046040//IMP metabolic process;GO:0055086//nucleobase-containing small molecule metabolic process;GO:0009161//ribonucleoside monophosphate metabolic process;GO:0006807//nitrogen compound metabolic process;GO:0006188//IMP biosynthetic process;GO:…	miR5385-x
CSA000348	ERF	PREDICTED: ethylene-responsive transcription factor SHINE 2-like [Cucumis melo]	-	-	-	-	-	-	GO:1901576//organic substance biosynthetic process;GO:0071704//organic substance metabolic process;GO:0044237//cellular metabolic process;GO:0009058//biosynthetic process;GO:0010467//gene expression;GO:0044249//cellular biosynthetic process;GO:0034645//cellular macromolecule biosynthetic process;GO:0009059//macromolecule biosynthetic process;GO:0043170//macromolecule metabolic process;GO:0009987/…	miR5658-x
CSA000608	ERF	PREDICTED: ethylene-responsive transcription factor ERF021-like [Brassica napus]	-	-	-	-	GO:0044424//intracellular part;GO:0005622//intracellular;GO:0043227//membrane-bounded organelle;GO:0043231//intracellular membrane-bounded organelle;GO:0005623//cell;GO:0044464//cell part;GO:0043226//organelle;GO:0043229//intracellular organelle	GO:1901363//heterocyclic compound binding;GO:0005488//binding;GO:0001071//nucleic acid binding transcription factor activity;GO:0003676//nucleic acid binding;GO:0097159//organic cyclic compound binding	GO:0010468//regulation of gene expression;GO:0043170//macromolecule metabolic process;GO:0009058//biosynthetic process;GO:0044237//cellular metabolic process;GO:0008152//metabolic process;GO:0050789//regulation of biological process;GO:0009987//cellular process;GO:0034645//cellular macromolecule biosynthetic process;GO:0060255//regulation of macromolecule metabolic process;GO:0044249//cellular bi…	miR5385-x
CSA000666	ERF	ethylene response factor 4 [Actinidia deliciosa]	-	-	-	-	-	-	-	miR5054-y
CSA002779	ERF	ethylene response factor 14 [Actinidia deliciosa]	-	-	-	-	-	-	GO:0044237//cellular metabolic process;GO:0009987//cellular process;GO:0008152//metabolic process;GO:0071704//organic substance metabolic process	miR5658-x;miR8577-x
CSA003750	ERF	PREDICTED: ethylene-responsive transcription factor ERF119 [Theobroma cacao]	-	-	-	-	-	-	-	miR5385-x
CSA003807	ERF	PREDICTED: ethylene-responsive transcription factor WIN1-like [Gossypium hirsutum]	-	-	-	-	-	-	-	miR5658-x
CSA004972	ERF	PREDICTED: ethylene-responsive transcription factor CRF4 [Vitis vinifera]	-	-	-	-	-	-	-	miR5385-x
CSA008323	ERF	PREDICTED: ethylene-responsive transcription factor ABR1 [Vitis vinifera]	-	-	-	-	-	-	-	miR5385-x
CSA008585	ERF	AP2/ERF domain-containing transcription factor, partial [Vernicia montana]	-	-	-	-	-	-	-	novel-m1100-5p
CSA009716	ERF	ethylene response factor 10 [Actinidia deliciosa]	Environmental Information Processing	Signal transduction	ko04075//Plant hormone signal transduction	K14516	GO:0005623//cell;GO:0044424//intracellular part;GO:0043226//organelle;GO:0005622//intracellular;GO:0043227//membrane-bounded organelle;GO:0043231//intracellular membrane-bounded organelle;GO:0044464//cell part;GO:0043229//intracellular organelle	GO:0001071//nucleic acid binding transcription factor activity	GO:0044260//cellular macromolecule metabolic process;GO:0065007//biological regulation;GO:0008152//metabolic process;GO:0060255//regulation of macromolecule metabolic process;GO:0009058//biosynthetic process;GO:0019222//regulation of metabolic process;GO:0010468//regulation of gene expression;GO:0009987//cellular process;GO:0034645//cellular macromolecule biosynthetic process;GO:0044249//cellular…	miR5021-x
CSA010124	ERF	PREDICTED: ethylene-responsive transcription factor RAP2-4-like [Nicotiana tomentosiformis]	-	-	-	-	-	-	-	novel-m0480-5p;novel-m0481-5p
CSA010924	ERF	PREDICTED: ethylene-responsive transcription factor ERF109-like [Ziziphus jujuba]	-	-	-	-	-	-	-	miR5385-x
CSA016468	ERF	PREDICTED: ethylene-responsive transcription factor ABR1 [Vitis vinifera]	-	-	-	-	-	-	-	miR5385-x
CSA027924	ERF	PREDICTED: ethylene-responsive transcription factor RAP2-10 [Capsicum annuum]	-	-	-	-	-	-	-	miR5658-x
CSA028954	ERF	PREDICTED: ethylene-responsive transcription factor ERF053 [Theobroma cacao]	-	-	-	-	-	-	GO:0009987//cellular process;GO:0009058//biosynthetic process;GO:0071704//organic substance metabolic process;GO:0010467//gene expression;GO:0044237//cellular metabolic process;GO:0034645//cellular macromolecule biosynthetic process;GO:0008152//metabolic process;GO:0009059//macromolecule biosynthetic process;GO:0044260//cellular macromolecule metabolic process;GO:0043170//macromolecule metabolic …	miR5658-x
CSA031690	ERF	abc transporter c family member 4 [Nicotiana attenuata]	-	-	-	-	-	-	-	miR5385-x
CSA033682	ERF	PREDICTED: ethylene-responsive transcription factor ERF062 [Theobroma cacao]	-	-	-	-	-	-	GO:0009987//cellular process	miR5385-x
CSA034194	ERF	PREDICTED: ethylene-responsive transcription factor ERF110-like isoform X1 [Citrus sinensis]	-	-	-	-	-	-	-	miR5385-x;miR5658-x
CSA034829	ERF	ERF transcription factor 02 [Coffea arabica]	-	-	-	-	-	-	-	miR5021-x
CSA035148	ERF	PREDICTED: ethylene-responsive transcription factor ERF016 [Vitis vinifera]	-	-	-	-	GO:0043229//intracellular organelle;GO:0005622//intracellular;GO:0043226//organelle;GO:0044464//cell part;GO:0043231//intracellular membrane-bounded organelle;GO:0005623//cell;GO:0044424//intracellular part;GO:0043227//membrane-bounded organelle	GO:0001071//nucleic acid binding transcription factor activity	GO:0050789//regulation of biological process;GO:0009058//biosynthetic process;GO:0008152//metabolic process;GO:0044237//cellular metabolic process;GO:0043170//macromolecule metabolic process;GO:0019222//regulation of metabolic process;GO:0060255//regulation of macromolecule metabolic process;GO:0034645//cellular macromolecule biosynthetic process;GO:0044260//cellular macromolecule metabolic proce…	miR5385-x
CSA023062	EIL	EIN3-like protein EIL2 [Actinidia chinensis]	Environmental Information Processing	Signal transduction	ko04075//Plant hormone signal transduction	K14514	GO:0005622//intracellular;GO:0043229//intracellular organelle;GO:0005623//cell;GO:0044424//intracellular part;GO:0043231//intracellular membrane-bounded organelle;GO:0043226//organelle;GO:0044464//cell part;GO:0043227//membrane-bounded organelle	-	GO:0065007//biological regulation;GO:0060255//regulation of macromolecule metabolic process;GO:0019222//regulation of metabolic process;GO:0010468//regulation of gene expression;GO:0050789//regulation of biological process	miR5059-x;miR7713-x
CSA005255	E2F/DP	PREDICTED: E2F transcription factor-like E2FE isoform X2 [Vitis vinifera]	-	-	-	-	-	-	-	miR4388-y
CSA030042	E2F/DP	Transcription factor E2FB -like protein [Gossypium arboreum]	-	-	-	-	-	-	-	miR8590-y
CSA031287	E2F/DP	PREDICTED: E2F transcription factor-like E2FF isoform X2 [Vitis vinifera]	-	-	-	-	-	-	-	novel-m0712-3p
CSA002685	Dof	PREDICTED: dof zinc finger protein DOF5.6 [Vitis vinifera]	-	-	-	-	GO:0043226//organelle;GO:0043227//membrane-bounded organelle;GO:0043229//intracellular organelle;GO:0043231//intracellular membrane-bounded organelle;GO:0044464//cell part;GO:0044424//intracellular part;GO:0005623//cell;GO:0005622//intracellular	GO:0001071//nucleic acid binding transcription factor activity;GO:0043169//cation binding;GO:0005488//binding;GO:0043167//ion binding	GO:0010065//primary meristem tissue development;GO:0044707//single-multicellular organism process;GO:2000112//regulation of cellular macromolecule biosynthetic process;GO:0048508//embryonic meristem development;GO:0009791//post-embryonic development;GO:0009888//tissue development;GO:0065007//biological regulation;GO:0044699//single-organism process;GO:0019219//regulation of nucleobase-containing …	miR8577-x
CSA007538	Dof	PREDICTED: dof zinc finger protein DOF1.8-like [Gossypium arboreum]	-	-	-	-	-	-	-	miR1865-x
CSA012146	Dof	PREDICTED: dof zinc finger protein DOF3.6 isoform X1 [Vitis vinifera]	-	-	-	-	-	-	-	miR5385-x
CSA020146	Dof	PREDICTED: dof zinc finger protein DOF4.6 isoform X1 [Vitis vinifera]	-	-	-	-	-	-	-	miR5658-x
CSA028254	Dof	PREDICTED: dof zinc finger protein DOF1.8-like isoform X1 [Gossypium hirsutum]	-	-	-	-	-	-	-	miR5658-x;miR8577-x
CSA028787	Dof	PREDICTED: dof zinc finger protein DOF4.6 [Theobroma cacao]	-	-	-	-	-	-	GO:0010468//regulation of gene expression;GO:0019222//regulation of metabolic process;GO:0050789//regulation of biological process;GO:0060255//regulation of macromolecule metabolic process;GO:0065007//biological regulation	miR5658-x;miR8577-x
CSA030441	Dof	PREDICTED: dof zinc finger protein DOF3.1 [Nelumbo nucifera]	-	-	-	-	-	-	-	miR5385-x
CSA008997	DBB	PREDICTED: B-box zinc finger protein 20-like isoform X1 [Nelumbo nucifera]	-	-	-	-	-	-	-	miR5385-x
CSA021706	DBB	PREDICTED: B-box zinc finger protein 22 [Capsicum annuum]	-	-	-	-	-	-	-	novel-m0333-3p;novel-m0902-3p
CSA005432	CPP	PREDICTED: CRC domain-containing protein TSO1 [Vitis vinifera]	-	-	-	-	-	-	-	miR5059-x
CSA008098	CPP	Tesmin/TSO1-like CXC domain-containing protein [Theobroma cacao]	-	-	-	-	-	-	-	miR7717-x
CSA008533	CPP	PREDICTED: protein tesmin/TSO1-like CXC 5 [Vitis vinifera]	-	-	-	-	-	-	-	miR159-x
CSA035401	CPP	PREDICTED: protein tesmin/TSO1-like CXC 2 isoform X1 [Vitis vinifera]	-	-	-	-	-	-	-	novel-m0537-3p
CSA024613	CO-like	PREDICTED: zinc finger protein CONSTANS-LIKE 15 [Ziziphus jujuba]	-	-	-	-	-	-	-	miR5385-x
CSA001513	CAMTA	PREDICTED: beta-1,3-galactosyltransferase 7-like [Daucus carota subsp. sativus] [Daucus carota]	-	-	-	-	-	-	-	novel-m0135-5p;novel-m0387-5p;novel-m0764-5p
CSA002423	C3H	Zinc finger, CCCH-type [Corchorus olitorius]	-	-	-	-	-	-	-	miR8577-x
CSA004150	C3H	PREDICTED: zinc finger CCCH domain-containing protein 14-like [Juglans regia]	-	-	-	-	-	GO:0003676//nucleic acid binding;GO:1901363//heterocyclic compound binding;GO:0043169//cation binding;GO:0097159//organic cyclic compound binding;GO:0005488//binding;GO:0043167//ion binding	-	miR4995-x
CSA004394	C3H	PREDICTED: zinc finger CCCH domain-containing protein 67 isoform X1 [Vitis vinifera]	-	-	-	-	-	-	-	novel-m0366-3p;novel-m0702-3p;novel-m1060-3p
CSA009704	C3H	PREDICTED: zinc finger CCCH domain-containing protein 16 isoform X2 [Daucus carota subsp. sativus] [Daucus carota]	Genetic Information Processing	Translation	ko03013//RNA transport	K14321	-	-	-	novel-m0379-5p
CSA011601	C3H	PREDICTED: zinc finger CCCH domain-containing protein 30 [Vitis vinifera]	-	-	-	-	-	-	-	miR870-y
CSA022664	C3H	PREDICTED: protein FRIGIDA-ESSENTIAL 1 isoform X1 [Citrus sinensis]	-	-	-	-	-	-	-	miR2916-x
CSA000906	C2H2	C2H2-type zinc finger family protein [Theobroma cacao]	-	-	-	-	-	GO:0043167//ion binding;GO:0043169//cation binding;GO:0005488//binding	-	novel-m0286-5p
CSA008356	C2H2	PREDICTED: protein indeterminate-domain 11 isoform X1 [Theobroma cacao]	Metabolism	Carbohydrate metabolism;Glycan biosynthesis and metabolism;Lipid metabolism	ko00052//Galactose metabolism;ko00600//Sphingolipid metabolism;ko00511//Other glycan degradation;ko00531//Glycosaminoglycan degradation;ko00604//Glycosphingolipid biosynthesis - ganglio series	K12309	GO:0005576//extracellular region	GO:0016798//hydrolase activity, acting on glycosyl bonds;GO:0003824//catalytic activity;GO:0016787//hydrolase activity;GO:0004553//hydrolase activity, hydrolyzing O-glycosyl compounds	GO:0010410//hemicellulose metabolic process;GO:0044238//primary metabolic process;GO:0071554//cell wall organization or biogenesis;GO:0010383//cell wall polysaccharide metabolic process;GO:0071704//organic substance metabolic process;GO:0008152//metabolic process;GO:0009987//cellular process;GO:0045491//xylan metabolic process;GO:0005975//carbohydrate metabolic process;GO:0043170//macromolecule m…	miR5658-x
CSA008908	C2H2	PREDICTED: DNAJ protein JJJ1 homolog [Ipomoea nil]	-	-	-	-	-	-	-	miR5021-x
CSA008976	C2H2	PREDICTED: probable lysine-specific demethylase ELF6 isoform X2 [Vitis vinifera]	-	-	-	-	-	-	-	novel-m0018-3p;novel-m0119-3p;novel-m0187-3p;novel-m0208-3p;novel-m0261-3p;novel-m0421-3p;novel-m0483-3p;novel-m0569-3p;novel-m0731-3p;novel-m0821-3p;novel-m0888-3p;novel-m0977-3p;novel-m1032-3p;novel-m1080-3p
CSA009790	C2H2	PREDICTED: protein indeterminate-domain 7 [Vitis vinifera]	-	-	-	-	-	-	-	miR5385-x
CSA010271	C2H2	PREDICTED: zinc finger protein WIP3-like [Pyrus x bretschneideri]	-	-	-	-	-	-	-	miR2938-y
CSA014293	C2H2	Zinc finger family protein [Theobroma cacao]	-	-	-	-	GO:0005622//intracellular;GO:0005623//cell;GO:0043231//intracellular membrane-bounded organelle;GO:0043226//organelle;GO:0043229//intracellular organelle;GO:0043227//membrane-bounded organelle;GO:0044464//cell part;GO:0044424//intracellular part	GO:0043167//ion binding;GO:0005488//binding;GO:0043169//cation binding	GO:0019222//regulation of metabolic process;GO:0060255//regulation of macromolecule metabolic process;GO:0010468//regulation of gene expression;GO:0050789//regulation of biological process;GO:0065007//biological regulation	miR6167-y
CSA016088	C2H2	Indeterminate(ID)-domain 2 [Theobroma cacao]	-	-	-	-	-	GO:0005488//binding;GO:0043167//ion binding;GO:0043169//cation binding	-	miR398-y;novel-m0391-5p
CSA016582	C2H2	PREDICTED: zinc finger protein WIP2 [Vitis vinifera]	-	-	-	-	GO:0044424//intracellular part;GO:0043229//intracellular organelle;GO:0044464//cell part;GO:0043231//intracellular membrane-bounded organelle;GO:0005622//intracellular;GO:0005623//cell;GO:0043226//organelle;GO:0043227//membrane-bounded organelle	GO:0001071//nucleic acid binding transcription factor activity;GO:0043169//cation binding;GO:0043167//ion binding;GO:0005488//binding	GO:0045229//external encapsulating structure organization;GO:0048869//cellular developmental process;GO:0044707//single-multicellular organism process;GO:0022414//reproductive process;GO:0044699//single-organism process;GO:0071554//cell wall organization or biogenesis;GO:0032501//multicellular organismal process;GO:0019222//regulation of metabolic process;GO:0048856//anatomical structure developm…	miR5385-x
CSA016655	C2H2	zinc finger family protein [Populus trichocarpa]	-	-	-	-	-	-	-	miR5385-x
CSA019818	C2H2	PREDICTED: probable serine/threonine-protein kinase tsuA, partial [Juglans regia]	-	-	-	-	-	-	-	miR474-x;novel-m1101-3p
CSA022488	C2H2	PREDICTED: protein SHOOT GRAVITROPISM 5 [Theobroma cacao]	-	-	-	-	-	GO:0005488//binding;GO:0043169//cation binding;GO:0043167//ion binding	-	miR1865-x
CSA024104	C2H2	PREDICTED: uncharacterized protein LOC100260704 isoform X3 [Vitis vinifera]	-	-	-	-	-	-	-	novel-m0855-3p
CSA025315	C2H2	PREDICTED: zinc finger protein 3-like [Vitis vinifera]	-	-	-	-	-	-	-	miR5385-x
CSA028018	C2H2	PREDICTED: ubiquitin fusion degradation protein 1 [Juglans regia]	-	-	-	-	-	GO:0016788//hydrolase activity, acting on ester bonds;GO:0016893//endonuclease activity, active with either ribo- or deoxyribonucleic acids and producing 5'-phosphomonoesters;GO:0004518//nuclease activity;GO:0004521//endoribonuclease activity;GO:0004519//endonuclease activity;GO:0004540//ribonuclease activity;GO:0016891//endoribonuclease activity, producing 5'-phosphomonoesters;GO:0016787//hydrol…	GO:0046483//heterocycle metabolic process;GO:0009987//cellular process;GO:1901575//organic substance catabolic process;GO:0044265//cellular macromolecule catabolic process;GO:0044237//cellular metabolic process;GO:0044248//cellular catabolic process;GO:0034641//cellular nitrogen compound metabolic process;GO:0044238//primary metabolic process;GO:0044257//cellular protein catabolic process;GO:0019…	novel-m0470-3p
CSA031905	C2H2	PREDICTED: zinc finger protein ZAT9-like [Gossypium raimondii]	-	-	-	-	-	-	-	miR5658-x;miR870-y
CSA007000	bZIP	Basic-leucine zipper domain-containing protein [Cynara cardunculus var. scolymus] [Cynara cardunculus]	-	-	-	-	-	-	-	novel-m0790-5p
CSA016876	bZIP	PREDICTED: transcription factor RF2b isoform X2 [Vitis vinifera]	-	-	-	-	-	-	-	miR870-y
CSA017542	bZIP	bZIP transcription factor family protein 2 [Camellia sinensis]	-	-	-	-	-	GO:0003676//nucleic acid binding;GO:0005488//binding;GO:1901363//heterocyclic compound binding;GO:0097159//organic cyclic compound binding;GO:0003677//DNA binding	GO:0010468//regulation of gene expression;GO:0060255//regulation of macromolecule metabolic process;GO:0019222//regulation of metabolic process;GO:0065007//biological regulation;GO:0050789//regulation of biological process	novel-m0021-5p
CSA020695	bZIP	PREDICTED: transcription factor RF2b [Vitis vinifera]	-	-	-	-	-	-	-	miR5385-x
CSA021071	bZIP	bZIP1 [Citrullus lanatus]	Environmental Information Processing	Signal transduction	ko04075//Plant hormone signal transduction	K14432	-	-	GO:0006139//nucleobase-containing compound metabolic process;GO:0034645//cellular macromolecule biosynthetic process;GO:0019438//aromatic compound biosynthetic process;GO:0065007//biological regulation;GO:0097659//nucleic acid-templated transcription;GO:0044700//single organism signaling;GO:0044260//cellular macromolecule metabolic process;GO:0044271//cellular nitrogen compound biosynthetic proce…	miR5385-x
CSA025946	bZIP	bZIP transcription factor family protein 10 [Camellia sinensis]	-	-	-	-	-	-	-	miR781-y
CSA027661	bZIP	PREDICTED: ABSCISIC ACID-INSENSITIVE 5-like protein 2 [Ziziphus jujuba]	Environmental Information Processing	Signal transduction	ko04075//Plant hormone signal transduction	K14432	-	-	-	miR5021-x;miR5658-x;miR8577-x
CSA033908	bZIP	PREDICTED: transcription factor VIP1 [Vitis vinifera]	-	-	-	-	-	-	-	miR870-y
CSA035478	bZIP	PREDICTED: G-box-binding factor 1-like isoform X1 [Juglans regia]	-	-	-	-	-	-	GO:0008152//metabolic process;GO:0009058//biosynthetic process;GO:0044260//cellular macromolecule metabolic process;GO:0043170//macromolecule metabolic process;GO:0009059//macromolecule biosynthetic process;GO:0010467//gene expression;GO:1901576//organic substance biosynthetic process;GO:0044249//cellular biosynthetic process;GO:0044237//cellular metabolic process;GO:0034645//cellular macromolecu…	miR474-x;miR5083-y
CSA000174	bHLH	PREDICTED: transcription factor bHLH77 [Vitis vinifera]	-	-	-	-	-	-	-	miR393-x
CSA000911	bHLH	bHLH transcription factor MYC1 [Diospyros kaki]	-	-	-	-	-	-	GO:0010467//gene expression;GO:0009059//macromolecule biosynthetic process;GO:0044699//single-organism process;GO:0009058//biosynthetic process;GO:0009889//regulation of biosynthetic process;GO:0009813//flavonoid biosynthetic process;GO:0050789//regulation of biological process;GO:0050896//response to stimulus;GO:1901576//organic substance biosynthetic process;GO:0044260//cellular macromolecule m…	novel-m0194-3p
CSA002623	bHLH	PREDICTED: transcription factor bHLH3 [Solanum tuberosum]	-	-	-	-	-	-	-	novel-m0243-3p
CSA005299	bHLH	PREDICTED: putative transcription factor bHLH041 [Vitis vinifera]	-	-	-	-	-	-	-	miR5658-x
CSA006717	bHLH	Basic helix-loop-helix DNA-binding superfamily protein isoform 5 [Theobroma cacao]	-	-	-	-	-	-	-	miR5385-x
CSA007947	bHLH	PREDICTED: transcription factor bHLH112 isoform X1 [Vitis vinifera]	-	-	-	-	-	-	GO:0009987//cellular process	miR5658-x;miR8577-x
CSA009619	bHLH	PREDICTED: transcription factor SPATULA-like isoform X2 [Juglans regia]	-	-	-	-	-	-	-	miR5658-x
CSA013256	bHLH	HLH domain-containing protein [Cephalotus follicularis]	-	-	-	-	GO:0043226//organelle;GO:0044464//cell part;GO:0044424//intracellular part;GO:0043227//membrane-bounded organelle;GO:0005623//cell;GO:0005622//intracellular;GO:0043231//intracellular membrane-bounded organelle;GO:0043229//intracellular organelle	GO:0005488//binding;GO:0001071//nucleic acid binding transcription factor activity;GO:0005515//protein binding	GO:0071704//organic substance metabolic process;GO:0043170//macromolecule metabolic process;GO:0044260//cellular macromolecule metabolic process;GO:0008283//cell proliferation;GO:0032501//multicellular organismal process;GO:0044767//single-organism developmental process;GO:0007275//multicellular organism development;GO:0008152//metabolic process;GO:0009886//post-embryonic morphogenesis;GO:0019222…	miR5385-x
CSA013715	bHLH	PREDICTED: transcription factor bHLH123 isoform X1 [Vitis vinifera]	-	-	-	-	-	-	-	miR5385-x;miR5658-x
CSA014102	bHLH	myc anthocyanin regulatory protein [Vitis vinifera]	-	-	-	-	-	GO:0001071//nucleic acid binding transcription factor activity;GO:0005515//protein binding;GO:0005488//binding	GO:0003002//regionalization;GO:0019222//regulation of metabolic process;GO:0060255//regulation of macromolecule metabolic process;GO:0044699//single-organism process;GO:0001708//cell fate specification;GO:0045165//cell fate commitment;GO:0010468//regulation of gene expression;GO:0032501//multicellular organismal process;GO:0044763//single-organism cellular process;GO:0030855//epithelial cell diff…	miR1127-x;miR5385-x
CSA015537	bHLH	transcription factor BHLH038, partial [Vaccinium corymbosum]	-	-	-	-	-	-	GO:0009058//biosynthetic process;GO:0009987//cellular process;GO:0071704//organic substance metabolic process;GO:0044260//cellular macromolecule metabolic process;GO:0009059//macromolecule biosynthetic process;GO:0008152//metabolic process;GO:0044237//cellular metabolic process;GO:0043170//macromolecule metabolic process;GO:0034645//cellular macromolecule biosynthetic process;GO:0010467//gene exp…	miR5658-x;miR8577-x
CSA016704	bHLH	PREDICTED: transcription factor bHLH62 [Ziziphus jujuba]	-	-	-	-	-	-	-	novel-m0343-5p;novel-m0959-5p
CSA018960	bHLH	bHLH transcription factor MYC1 [Diospyros kaki]	-	-	-	-	-	-	GO:0009987//cellular process;GO:1901576//organic substance biosynthetic process;GO:0071704//organic substance metabolic process;GO:0009812//flavonoid metabolic process;GO:0009813//flavonoid biosynthetic process;GO:0009058//biosynthetic process;GO:0008152//metabolic process	novel-m0082-5p;novel-m0083-5p;novel-m0202-5p;novel-m0275-5p;novel-m0564-5p;novel-m0944-5p;novel-m0987-5p
CSA020822	bHLH	transcription factor BHLH036, partial [Vaccinium corymbosum]	-	-	-	-	-	-	-	miR1865-x
CSA022340	bHLH	PREDICTED: transcription factor bHLH3 [Solanum tuberosum]	-	-	-	-	-	-	-	miR5059-x
CSA024077	bHLH	PREDICTED: transcription factor bHLH48 [Vitis vinifera]	-	-	-	-	-	-	-	novel-m0490-5p
CSA024136	bHLH	PREDICTED: transcription factor bHLH110 isoform X2 [Vitis vinifera]	-	-	-	-	-	-	-	miR8022-x
CSA030921	bHLH	PREDICTED: transcription factor FAMA isoform X2 [Populus euphratica]	-	-	-	-	GO:0005623//cell;GO:0044464//cell part;GO:0043231//intracellular membrane-bounded organelle;GO:0043227//membrane-bounded organelle;GO:0043226//organelle;GO:0005622//intracellular;GO:0043229//intracellular organelle;GO:0044424//intracellular part	GO:0097159//organic cyclic compound binding;GO:0043167//ion binding;GO:0043177//organic acid binding;GO:1901363//heterocyclic compound binding;GO:0005515//protein binding;GO:0005488//binding;GO:0001071//nucleic acid binding transcription factor activity;GO:0003676//nucleic acid binding;GO:0043168//anion binding;GO:0031406//carboxylic acid binding;GO:0036094//small molecule binding	GO:0043067//regulation of programmed cell death;GO:0007165//signal transduction;GO:0031323//regulation of cellular metabolic process;GO:0023052//signaling;GO:0009887//organ morphogenesis;GO:0048869//cellular developmental process;GO:0060255//regulation of macromolecule metabolic process;GO:0009863//salicylic acid mediated signaling pathway;GO:1902578//single-organism localization;GO:0032268//regu…	miR5658-x;miR8577-x
CSA031556	bHLH	PREDICTED: transcription factor bHLH112 isoform X1 [Vitis vinifera]	-	-	-	-	-	-	GO:0065007//biological regulation;GO:1901576//organic substance biosynthetic process;GO:0050789//regulation of biological process;GO:0009058//biosynthetic process;GO:0008152//metabolic process;GO:0071704//organic substance metabolic process;GO:0009987//cellular process	miR5658-x
CSA036109	bHLH	PREDICTED: transcription factor bHLH94-like [Juglans regia]	-	-	-	-	-	-	-	miR5658-x
CSA013533	BES1	beta-amylase 8 [Camellia sinensis]	-	-	-	-	GO:0043226//organelle;GO:0005623//cell;GO:0043231//intracellular membrane-bounded organelle;GO:0043227//membrane-bounded organelle;GO:0044424//intracellular part;GO:0005622//intracellular;GO:0043229//intracellular organelle;GO:0044464//cell part	GO:0016787//hydrolase activity;GO:0001071//nucleic acid binding transcription factor activity;GO:0016798//hydrolase activity, acting on glycosyl bonds;GO:0016160//amylase activity;GO:0004553//hydrolase activity, hydrolyzing O-glycosyl compounds;GO:0003824//catalytic activity	GO:0050789//regulation of biological process;GO:0050793//regulation of developmental process;GO:0060255//regulation of macromolecule metabolic process;GO:0019222//regulation of metabolic process;GO:2000026//regulation of multicellular organismal development;GO:0010468//regulation of gene expression;GO:0044238//primary metabolic process;GO:0051239//regulation of multicellular organismal process;GO…	miR7767-x
CSA022935	BES1	PREDICTED: protein BRASSINAZOLE-RESISTANT 1-like [Nicotiana sylvestris]	Environmental Information Processing	Signal transduction	ko04075//Plant hormone signal transduction	K14503	-	-	-	miR1865-x
CSA031725	BES1	PREDICTED: BES1/BZR1 homolog protein 4-like [Pyrus x bretschneideri]	-	-	-	-	-	-	-	miR159-x
CSA009517	BBR-BPC	PREDICTED: protein BASIC PENTACYSTEINE6-like [Sesamum indicum]	-	-	-	-	-	-	-	miR4995-x;miR5834-x
CSA035214	BBR-BPC	GAGA-binding transcriptional activator BBR/BPC1-like [Vitis vinifera]	-	-	-	-	-	-	-	miR2275-y
CSA008021	B3	PREDICTED: B3 domain-containing transcription factor VRN1-like [Juglans regia]	-	-	-	-	-	-	-	miR5385-x;miR5658-x
CSA017598	B3	PREDICTED: B3 domain-containing transcription factor NGA1-like [Sesamum indicum]	-	-	-	-	-	-	-	miR5385-x
CSA024528	B3	PREDICTED: titin homolog isoform X2 [Prunus mume]	-	-	-	-	-	-	-	miR7762-y
CSA025631	B3	PREDICTED: B3 domain-containing protein Os01g0234100 [Solanum lycopersicum]	-	-	-	-	-	-	-	miR164-y
CSA027751	B3	PREDICTED: B3 domain-containing protein At5g42700-like isoform X1 [Nicotiana attenuata]	-	-	-	-	-	-	-	miR8665-y
CSA029245	B3	-	-	-	-	-	-	-	-	miR5385-x
CSA031625	ARR-B	PREDICTED: two-component response regulator ORR21 isoform X1 [Vitis vinifera]	Environmental Information Processing	Signal transduction	ko04075//Plant hormone signal transduction	K14491	GO:0005623//cell;GO:0044464//cell part;GO:0043229//intracellular organelle;GO:0005622//intracellular;GO:0043226//organelle;GO:0044424//intracellular part;GO:0043231//intracellular membrane-bounded organelle;GO:0043227//membrane-bounded organelle	GO:0016740//transferase activity;GO:0097159//organic cyclic compound binding;GO:0005515//protein binding;GO:0005488//binding;GO:0016772//transferase activity, transferring phosphorus-containing groups;GO:0003676//nucleic acid binding;GO:1901363//heterocyclic compound binding;GO:0003824//catalytic activity;GO:0001071//nucleic acid binding transcription factor activity	GO:0007275//multicellular organism development;GO:0044700//single organism signaling;GO:0090351//seedling development;GO:0009791//post-embryonic development;GO:0071495//cellular response to endogenous stimulus;GO:0060255//regulation of macromolecule metabolic process;GO:0009719//response to endogenous stimulus;GO:0023052//signaling;GO:0044767//single-organism developmental process;GO:0070887//cel…	novel-m0799-3p
CSA000532	ARF	auxin response factor 5 [Camellia sinensis]	-	-	-	-	GO:0043229//intracellular organelle;GO:0005623//cell;GO:0044424//intracellular part;GO:0044464//cell part;GO:0005622//intracellular;GO:0043226//organelle;GO:0043227//membrane-bounded organelle;GO:0043231//intracellular membrane-bounded organelle	GO:0005515//protein binding;GO:0005488//binding	GO:0050789//regulation of biological process;GO:0060255//regulation of macromolecule metabolic process;GO:0071495//cellular response to endogenous stimulus;GO:0044249//cellular biosynthetic process;GO:0044237//cellular metabolic process;GO:0043170//macromolecule metabolic process;GO:0050794//regulation of cellular process;GO:0044699//single-organism process;GO:0010033//response to organic substan…	miR5658-x;novel-m0177-5p;novel-m0207-5p;novel-m0267-5p;novel-m0283-5p;novel-m0458-3p;novel-m0473-5p;novel-m0548-5p;novel-m0562-5p;novel-m0678-5p;novel-m0725-5p;novel-m0727-5p
CSA005681	ARF	auxin response factor 28 [Camellia sinensis]	Environmental Information Processing	Signal transduction	ko04075//Plant hormone signal transduction	K14486	-	-	GO:0048856//anatomical structure development;GO:0042221//response to chemical;GO:0009987//cellular process;GO:0008152//metabolic process;GO:0044767//single-organism developmental process;GO:0032501//multicellular organismal process;GO:0007275//multicellular organism development;GO:0010033//response to organic substance;GO:0007389//pattern specification process;GO:0032502//developmental process;GO…	miR5385-x;miR870-y
CSA010131	ARF	PREDICTED: auxin response factor 4 [Vitis vinifera]	-	-	-	-	GO:0043231//intracellular membrane-bounded organelle;GO:0044424//intracellular part;GO:0043227//membrane-bounded organelle;GO:0044464//cell part;GO:0005623//cell;GO:0005622//intracellular;GO:0043226//organelle;GO:0043229//intracellular organelle	GO:0001071//nucleic acid binding transcription factor activity;GO:0005488//binding;GO:0005515//protein binding	GO:0044767//single-organism developmental process;GO:1901576//organic substance biosynthetic process;GO:0044707//single-multicellular organism process;GO:0065007//biological regulation;GO:0009058//biosynthetic process;GO:0044249//cellular biosynthetic process;GO:0009755//hormone-mediated signaling pathway;GO:0009725//response to hormone;GO:0009791//post-embryonic development;GO:0030154//cell diff…	miR5385-x
CSA010141	ARF	auxin response factor 10 [Camellia sinensis]	-	-	-	-	-	-	GO:0010033//response to organic substance;GO:0050896//response to stimulus;GO:0009059//macromolecule biosynthetic process;GO:0008152//metabolic process;GO:0044249//cellular biosynthetic process;GO:0042221//response to chemical;GO:0050794//regulation of cellular process;GO:0071704//organic substance metabolic process;GO:0065007//biological regulation;GO:0010467//gene expression;GO:1901576//organic…	miR160-x
CSA012245	ARF	PREDICTED: auxin response factor 18-like [Capsicum annuum]	-	-	-	-	GO:0005623//cell;GO:0044464//cell part;GO:0005622//intracellular;GO:0043226//organelle;GO:0043229//intracellular organelle;GO:0043227//membrane-bounded organelle;GO:0043231//intracellular membrane-bounded organelle;GO:0044424//intracellular part	GO:0005515//protein binding;GO:0005488//binding	GO:0071704//organic substance metabolic process;GO:0010468//regulation of gene expression;GO:0009719//response to endogenous stimulus;GO:0050896//response to stimulus;GO:0034645//cellular macromolecule biosynthetic process;GO:1901576//organic substance biosynthetic process;GO:0044237//cellular metabolic process;GO:0043170//macromolecule metabolic process;GO:0042221//response to chemical;GO:004426…	miR160-x
CSA021765	ARF	PREDICTED: auxin response factor 18 isoform X1 [Vitis vinifera]	-	-	-	-	GO:0005623//cell;GO:0043226//organelle;GO:0043229//intracellular organelle;GO:0043231//intracellular membrane-bounded organelle;GO:0044424//intracellular part;GO:0043227//membrane-bounded organelle;GO:0005622//intracellular;GO:0044464//cell part	GO:0001071//nucleic acid binding transcription factor activity;GO:0005515//protein binding;GO:1901363//heterocyclic compound binding;GO:0003723//RNA binding;GO:0005488//binding;GO:0003676//nucleic acid binding;GO:0097159//organic cyclic compound binding	GO:0044710//single-organism metabolic process;GO:0071310//cellular response to organic substance;GO:0050789//regulation of biological process;GO:0034645//cellular macromolecule biosynthetic process;GO:0032501//multicellular organismal process;GO:0009718//anthocyanin-containing compound biosynthetic process;GO:0009908//flower development;GO:0009058//biosynthetic process;GO:0048437//floral organ de…	miR160-x
CSA023542	ARF	PREDICTED: auxin response factor 19 [Theobroma cacao]	-	-	-	-	GO:0043226//organelle;GO:0043227//membrane-bounded organelle;GO:0043231//intracellular membrane-bounded organelle;GO:0005622//intracellular;GO:0044464//cell part;GO:0043229//intracellular organelle;GO:0005623//cell;GO:0044424//intracellular part	GO:0005515//protein binding;GO:0005488//binding	GO:0042221//response to chemical;GO:0044237//cellular metabolic process;GO:0008152//metabolic process;GO:0044260//cellular macromolecule metabolic process;GO:0010468//regulation of gene expression;GO:0044249//cellular biosynthetic process;GO:0044763//single-organism cellular process;GO:0044700//single organism signaling;GO:0009987//cellular process;GO:0009719//response to endogenous stimulus;GO:0…	novel-m0153-5p
CSA025660	ARF	PREDICTED: auxin response factor 18 [Vitis vinifera]	Environmental Information Processing	Signal transduction	ko04075//Plant hormone signal transduction	K14486	-	-	GO:0050896//response to stimulus;GO:0071704//organic substance metabolic process;GO:0044260//cellular macromolecule metabolic process;GO:1901576//organic substance biosynthetic process;GO:0043170//macromolecule metabolic process;GO:0010033//response to organic substance;GO:0034645//cellular macromolecule biosynthetic process;GO:0009719//response to endogenous stimulus;GO:0009987//cellular process…	novel-m0453-5p
CSA029222	ARF	Auxin response factor 19 [Theobroma cacao]	-	-	-	-	GO:0043229//intracellular organelle;GO:0044464//cell part;GO:0043231//intracellular membrane-bounded organelle;GO:0044424//intracellular part;GO:0005622//intracellular;GO:0043227//membrane-bounded organelle;GO:0005623//cell;GO:0043226//organelle	GO:0005515//protein binding;GO:0005488//binding	GO:0071310//cellular response to organic substance;GO:0023052//signaling;GO:0009725//response to hormone;GO:0060255//regulation of macromolecule metabolic process;GO:0007165//signal transduction;GO:0044237//cellular metabolic process;GO:0044249//cellular biosynthetic process;GO:0008152//metabolic process;GO:0009059//macromolecule biosynthetic process;GO:0050789//regulation of biological process;G…	miR160-x
CSA035909	ARF	auxin response factor 10 [Camellia sinensis]	-	-	-	-	-	-	GO:0009719//response to endogenous stimulus;GO:0009725//response to hormone;GO:0071704//organic substance metabolic process;GO:0065007//biological regulation;GO:1901576//organic substance biosynthetic process;GO:0008152//metabolic process;GO:0050789//regulation of biological process;GO:0010467//gene expression;GO:0044260//cellular macromolecule metabolic process;GO:0010033//response to organic su…	miR160-x
CSA008426	AP2	PREDICTED: ethylene-responsive transcription factor RAP2-7-like isoform X2 [Nelumbo nucifera]	-	-	-	-	-	-	-	miR870-y
CSA010727	AP2	PREDICTED: ethylene-responsive transcription factor RAP2-7 isoform X1 [Vitis vinifera]	-	-	-	-	-	-	-	miR172-y
CSA012157	AP2	transcription factor APETALA2 [Camellia sinensis]	-	-	-	-	-	-	GO:1901576//organic substance biosynthetic process;GO:0008152//metabolic process;GO:0071704//organic substance metabolic process;GO:0044237//cellular metabolic process;GO:0043170//macromolecule metabolic process;GO:0009987//cellular process;GO:0010467//gene expression;GO:0044260//cellular macromolecule metabolic process;GO:0050789//regulation of biological process;GO:0009059//macromolecule biosyn…	miR172-y
CSA015306	AP2	transcription factor APETALA2 [Vitis vinifera]	-	-	-	-	-	-	GO:0044260//cellular macromolecule metabolic process;GO:0009059//macromolecule biosynthetic process;GO:0050789//regulation of biological process;GO:0043170//macromolecule metabolic process;GO:0009058//biosynthetic process;GO:0050794//regulation of cellular process;GO:0034645//cellular macromolecule biosynthetic process;GO:1901576//organic substance biosynthetic process;GO:0071704//organic substan…	miR172-y
CSA024333	AP2	AP2 domain-containing protein [Cephalotus follicularis]	-	-	-	-	-	-	-	miR172-y
CSA025379	AP2	PREDICTED: ethylene-responsive transcription factor RAP2-7 isoform X1 [Vitis vinifera]	-	-	-	-	-	-	GO:0071704//organic substance metabolic process;GO:0043170//macromolecule metabolic process;GO:0044237//cellular metabolic process;GO:0010467//gene expression;GO:0044260//cellular macromolecule metabolic process;GO:0009059//macromolecule biosynthetic process;GO:0034645//cellular macromolecule biosynthetic process;GO:0008152//metabolic process;GO:0009987//cellular process;GO:1901576//organic subst…	miR172-y;miR8175-y
CSA033976	AP2	AP2 domain-containing transcription factor [Theobroma cacao]	-	-	-	-	-	-	GO:0008152//metabolic process	miR5385-x;miR5658-x;miR8577-x
CSA036391	AP2	PREDICTED: AP2-like ethylene-responsive transcription factor AIL5 [Theobroma cacao]	-	-	-	-	-	-	GO:0023052//signaling;GO:0003006//developmental process involved in reproduction;GO:0032501//multicellular organismal process;GO:0010467//gene expression;GO:1901576//organic substance biosynthetic process;GO:0034645//cellular macromolecule biosynthetic process;GO:0043170//macromolecule metabolic process;GO:0070887//cellular response to chemical stimulus;GO:0010033//response to organic substance;G…	miR5385-x
