# Supplementary material for: Conserved MicroRNA Act Boldly During Sprout Development and Quality Formation in Pingyang Tezaocha (Camellia sinensis)
Source: Front Genet. 2019 Mar 28;10:237. doi: 10.3389/fgene.2019.00237 (PMC6455055; doi:10.3389/fgene.2019.00237)
Supplement: Supplementary Table 10 — Down-trend and up-trend miRNAs in G1 and G2 with TPM more than 100. [file Table_10.XLSX]

## Sheet: Sheet1
Supplementary Table 10 Down-trend and up-trend miRNAs in G1 and G2 with TPM more than 100.
G1 down-trend miRNA						G1 up-trend miRNA						G2 down-trend miRNA						G2 up-trend miRNA
	TPM average						TPM average						TPM average						TPM average
down-trend miRNA in G1	sBud	sL1	sL2	expression average	Percentage in G1 (%)	up-trend miRNA in G1	sBud	sL1	sL2	expression average	Percentage in G1 (%)	down-trend miRNA in G2	sBud	sS1	sS2	expression average	Percentage in G2 (%)	up-trend miRNA in G2	sBud	sS1	sS2	expression average	Percentage in G2 (%)
miR472-y	137049	60392.7	37035.2	78159	34.9477	miR164-x	847.04	2112.96	1698.47	1552.82	0.694323	novel-m0233-3p	30379.2	28945.7	12363.4	23896.1	12.3054	miR156-x	96.5947	95.0925	313.724	168.471	0.0867547
novel-m1000-3p	22662.3	16589.5	9094.3	16115.4	7.20576	miR165-y	1003.98	1230.17	2232.84	1489	0.665785	novel-m1000-3p	22662.3	8529.07	8398.91	13196.8	6.79574	miR164-x	847.04	849.367	2164.08	1286.83	0.662659
miR166-x	21561	16595	7573.4	15243.1	6.81576	miR167-x	8302.49	24273.5	26450.7	19675.6	8.79765	miR166-x	21561	8166.44	7353.88	12360.4	6.36507	miR171-z	700.279	1136.25	1481.44	1105.99	0.569535
miR160-x	12468	4307.73	1576.24	6117.3	2.73527	miR384-x	1901.24	4537.17	5208.73	3882.38	1.73595	novel-m0367-3p	6726.65	8895.62	4392.8	6671.69	3.43562	miR319-y	11044.5	77186.3	119323	69184.7	35.627
miR319-y	11044.5	2031.27	1585.59	4887.12	2.18521	miR394-x	2019.47	4652.58	5322.9	3998.32	1.78779	novel-m0510-5p	6726.65	8895.62	4392.8	6671.69	3.43562	miR3633-y	181.363	200.199	443.944	275.169	0.1417
miR8558-y	8547.87	3548.39	2271.35	4789.2	2.14142	miR395-y	358.322	2095.74	2368.37	1607.48	0.718761	miR160-x	12468	3497.36	3101.36	6355.56	3.27283	miR396-x	639.994	2002.34	5047.36	2563.23	1.31995
novel-m0367-3p	6726.65	3460.55	2659.79	4282.33	1.91478	miR396-x	639.994	5428.13	19756.9	8608.35	3.8491	novel-m0675-3p	5187.49	6880.29	2453.4	4840.39	2.49258	miR396-y	611.847	910.428	3073.69	1531.99	0.788905
novel-m0510-5p	6726.65	3460.55	2659.79	4282.33	1.91478	miR535-x	116.106	326.913	570.689	337.903	0.151088	novel-m0886-5p	3661.04	4464.89	2124.24	3416.72	1.75946	miR535-x	116.106	57.7333	280.417	151.419	0.0779738
novel-m0520-3p	5086.43	3612.21	2161.42	3620.02	1.61864	miR7972-y	253.448	542.495	599.919	465.287	0.208047	miR167-x	8302.49	207.948	953.142	3154.53	1.62444	novel-m0040-3p	81.0546	284.712	213.379	193.049	0.0994113
novel-m0675-3p	5187.49	1737.76	916.471	2613.91	1.16877	novel-m0238-3p	63.4387	196.331	338.669	199.48	0.0891945	miR390-x	4137.07	880.625	1831.34	2283.01	1.17565	novel-m0116-3p	199.344	155.622	762.609	372.525	0.191834
novel-m0355-3p	4265.15	1784.14	986.294	2345.19	1.04862	novel-m0381-3p	478.844	1133.87	1119.11	910.611	0.407167	novel-m0243-3p	2261.47	2233.14	1115.78	1870.13	0.963032	novel-m0382-3p	7557.43	5770.93	13323.6	8884	4.57486
miR390-x	4137.07	1561.66	500.992	2066.57	0.924038	novel-m0575-5p	179.27	370.292	900.391	483.317	0.216109	novel-m0227-5p	3553.71	1175.97	653.6	1794.43	0.924049	novel-m0448-3p	199.344	155.622	762.609	372.525	0.191834
novel-m0554-5p	2470.83	2494.22	1148.48	2037.84	0.911193	novel-m0576-5p	624.442	1562.13	2565.07	1583.88	0.708209	novel-m0203-5p	3525.91	1175.97	648.39	1783.42	0.918382	novel-m0575-5p	179.27	120.886	331.93	210.695	0.108498
novel-m0553-5p	2470.83	2494.22	1148.48	2037.84	0.911193	novel-m0800-3p	3.69157	215.681	324.114	181.162	0.0810041	novel-m0279-5p	3525.91	1175.97	648.39	1783.42	0.918382	novel-m0576-5p	624.442	401.919	982.533	669.631	0.34483
novel-m0382-5p	2587.01	2088.54	1116.21	1930.59	0.863235	novel-m0978-3p	17.5913	128.116	253.356	133.021	0.0594786	novel-m0570-5p	3525.91	1175.97	648.39	1783.42	0.918382	novel-m0599-5p	69.4093	196.59	345.718	203.906	0.105002
novel-m0886-5p	3661.04	1293.65	789.846	1914.84	0.856196	novel-m1021-3p	52.774	127.723	337.886	172.794	0.0772626	novel-m0601-5p	3525.91	1175.97	648.39	1783.42	0.918382	novel-m0617-5p	89.8441	72.5996	285.479	149.307	0.0768866
novel-m0227-5p	3553.71	1476.02	560.356	1863.36	0.833177	novel-m1065-5p	624.442	1562.13	2565.07	1583.88	0.708209	novel-m0674-5p	3525.91	1175.97	648.39	1783.42	0.918382	novel-m0800-3p	3.69157	7.2244	625.871	212.262	0.109306
novel-m0758-5p	3525.91	1468.18	560.356	1851.48	0.827863	sum				46865.2	20.9551	novel-m0723-3p	3525.91	1175.97	648.39	1783.42	0.918382	novel-m1031-3p	91.7643	932.582	593.005	539.117	0.277621
novel-m0864-5p	3525.91	1468.18	560.356	1851.48	0.827863							novel-m0758-5p	3525.91	1175.97	648.39	1783.42	0.918382	novel-m1065-5p	624.442	401.919	982.533	669.631	0.34483
novel-m0203-5p	3525.91	1468.18	560.356	1851.48	0.827863							novel-m0864-5p	3525.91	1175.97	648.39	1783.42	0.918382	sum				88744.4	45.6994
novel-m0601-5p	3525.91	1468.18	560.356	1851.48	0.827863							miR8175-y	1529.06	535.677	827.974	964.237	0.496539
novel-m0674-5p	3525.91	1468.18	560.356	1851.48	0.827863							novel-m0071-3p	830.419	1191.4	534.89	852.237	0.438864
novel-m0723-3p	3525.91	1468.18	560.356	1851.48	0.827863							miR170-x	1067.05	315.886	322.245	568.392	0.292696
novel-m0570-5p	3525.91	1468.18	560.356	1851.48	0.827863							novel-m0913-5p	617.138	268.158	332.398	405.898	0.209019
novel-m0279-5p	3525.91	1468.18	560.356	1851.48	0.827863							miR171-y	829.067	117.204	250.167	398.813	0.205371
novel-m0243-3p	2261.47	884.064	502.979	1216.17	0.543794							miR5083-y	405.318	497.958	138.122	347.133	0.178758
novel-m0027-3p	1435.78	653.362	512.725	867.288	0.387796							miR160-y	574.752	88.4453	133.433	265.543	0.136743
novel-m0025-3p	1056.02	295.04	248.08	533.046	0.238344							novel-m0541-3p	297.559	232.044	127.743	219.115	0.112834
miR171-z	700.279	584.03	280.832	521.713	0.233277							novel-m1084-3p	248.433	119.719	141.116	169.756	0.0874168
novel-m0071-3p	830.419	360.643	310.864	500.642	0.223855							novel-m0893-3p	324.416	57.4523	105.783	162.551	0.0837062
novel-m0913-5p	617.138	461.714	282.908	453.92	0.202964							novel-m0402-3p	173.115	232.921	76.7676	160.934	0.082874
novel-m0181-5p	780.739	404.89	160.129	448.586	0.200579							novel-m0081-3p	221.481	172.815	67.4047	153.9	0.0792517
novel-m0830-5p	363.583	544.955	239.044	382.527	0.171042							sum				105447	54.3006
novel-m0674-3p	495.737	334.843	146.12	325.567	0.145573
novel-m0070-3p	452.947	273.215	186.681	304.281	0.136055
miR8577-x	525.933	165.855	178.743	290.177	0.129749
novel-m0093-5p	429.811	178.336	101.924	236.69	0.105833
miR160-y	574.752	85.5786	19.135	226.488	0.101271
novel-m0541-3p	297.559	268.321	105.47	223.783	0.100062
miR5083-y	405.318	105.352	49.3708	186.68	0.0834715
novel-m1096-5p	280.095	126.201	72.2791	159.525	0.0713293
novel-m0634-5p	322.035	79.7923	33.2506	145.026	0.0648463
novel-m0937-3p	196.217	148.38	68.4456	137.681	0.0615621
novel-m0222-3p	196.217	148.38	68.4456	137.681	0.0615621
novel-m0753-5p	196.217	148.38	68.4456	137.681	0.0615621
miR319-x	291.42	57.2429	12.8968	120.52	0.0538887
novel-m0402-3p	173.115	105.516	42.0311	106.887	0.0477931
sum				176780	79.0449
